# Supplementary material for: Comparative Molecular and Immunoregulatory Analysis of Extracellular Vesicles from Candida albicans and Candida auris
Source: mSystems. 2021 Aug 24;6(4):e00822-21. doi: 10.1128/mSystems.00822-21 (PMC8407381; doi:10.1128/mSystems.00822-21)
Supplement: TABLE S1 [file msystems.00822-21-st001.xls]

## Sheet: DGE
Supplemental Table S1 - ncRNA profile of EVs derived from C. albicans strain 90028 and C. auris strains MMC1 and MMC2. DGE - differential gene expression
Name	Description	Size	Max group mean	Log₂ fold change	Fold change	P-value	FDR p-value	Bonferroni
URS0000C2FD9C_237561	Eukaryotic large subunit ribosomal RNA	3359	12516.9	-20.0275	-1.06876e+06	1.25913e-20	4.92858e-19	3.45001e-18
URS00001B6144_237561	5S ribosomal RNA	121	34308.4	-11.0471	-2115.93	1.13969e-54	3.12276e-52	3.12276e-52
URS0000B20334_237561	uncharacterized ncRNA	69	285.363	-9.25885	-612.62	4.77449e-06	2.01263e-05	0.00130821
URS0000B20C22_237561	uncharacterized ncRNA	91	211.457	-9.2264	-598.997	7.2838e-06	2.89241e-05	0.00199576
URS00007247FB_237561	tRNA-Cys	98	842.29	-8.9343	-489.206	4.6568e-16	9.81511e-15	1.27596e-13
URS00001DD03E_237561	tRNA	95	21483.7	-8.66626	-406.261	5.77678e-24	5.27613e-22	1.58284e-21
URS00002751BC_237561	tRNA-His	98	132.147	-8.65551	-403.244	3.82494e-07	1.87149e-06	0.000104803
URS00006A346B_237561	Small nucleolar RNA snR37	212	344.823	-7.81815	-225.682	2.80878e-18	8.55116e-17	7.69604e-16
URS00001DEEFE_237561	tRNA-His	95	520.437	-7.5784	-191.129	4.16603e-13	4.963e-12	1.14149e-10
URS00002B5D1F_237561	tRNA	116	56.1494	-7.47285	-177.645	3.52429e-05	0.000130494	0.00965657
URS0000285F62_237561	tRNA	82	27299.8	-6.9548	-124.052	1.99323e-24	2.73073e-22	5.46146e-22
URS00006246AC_237561	Small nucleolar RNA snR80	171	314.37	-6.5944	-96.6304	3.39739e-21	1.86177e-19	9.30886e-19
URS00002274BB_237561	tRNA	71	1073.48	-6.5777	-95.5179	1.51181e-17	3.76577e-16	4.14235e-15
URS00006325EA_237561	Nuclear RNase P	308	10.4585	-6.42561	-85.9607	0.00113758	0.00299709	0.311698
URS0000AE24A0_237561	uncharacterized ncRNA	81	154.118	-6.30476	-79.0539	1.76598e-14	2.68821e-13	4.83878e-12
URS00004613A2_237561	tRNA	98	281.369	-6.25964	-76.6194	2.71364e-08	1.54903e-07	7.43536e-06
URS0000AE87B4_237561	tRNA-His	72	4735.41	-6.02327	-65.0407	4.09556e-11	3.40055e-10	1.12218e-08
URS000072D35C_237561	Small nucleolar RNA snR46	169	178.826	-5.95059	-61.8452	6.3351e-15	1.02107e-13	1.73582e-12
URS000016755E_237561	tRNA	71	11304.1	-5.84585	-57.5145	3.7149e-17	8.48235e-16	1.01788e-14
URS00005E106E_237561	tRNA	115	122.283	-5.82921	-56.8547	1.05299e-17	2.8852e-16	2.8852e-15
URS0000B0D010_237561	uncharacterized ncRNA	265	280.615	-5.5786	-47.7888	2.52819e-14	3.64591e-13	6.92724e-12
URS0000B00BDC_237561	tRNA-Pro	73	7244.77	-5.4047	-42.3621	1.87022e-19	6.40549e-18	5.12439e-17
URS000018ADB2_237561	tRNA	72	2963.39	-5.38745	-41.8585	5.49993e-16	1.07641e-14	1.50698e-13
URS0000AED7D0_237561	uncharacterized ncRNA	87	30.3448	-5.36976	-41.3485	0.000128221	0.000433736	0.0351326
URS00000197DA_237561	tRNA	86	20124	-5.22116	-37.3015	1.88142e-12	1.90929e-11	5.15509e-10
URS0000AE3E6A_237561	tRNA-Cys	73	41376.6	-5.1618	-35.7977	1.15614e-08	6.88655e-08	3.16781e-06
URS00004AD4BE_237561	tRNA-Val	74	751.12	-4.98543	-31.6785	3.44599e-14	4.72101e-13	9.44202e-12
URS00000CDE56_237561	tRNA	87	9.25766	-4.98151	-31.5924	0.00595401	0.0123591	1
URS0000ACC186_237561	uncharacterized ncRNA	87	30.1221	-4.93194	-30.5254	0.000296948	0.000894108	0.0813638
URS0000626D1D_237561	Small nucleolar RNA snR79	87	27721.1	-4.80014	-27.8603	1.91354e-06	9.03983e-06	0.00052431
URS0000ABDCDB_237561	uncharacterized ncRNA	112	53.1902	-4.79364	-27.7352	0.000239202	0.000736418	0.0655412
URS0000ACA3F5_237561	tRNA-Val	74	467.89	-4.65654	-25.2208	1.43249e-09	9.34529e-09	3.92502e-07
URS00003BB813_237561	tRNA	72	3531.22	-4.56239	-23.6275	1.09795e-07	6.13954e-07	3.00837e-05
URS0000B11885_237561	tRNA-Arg	72	359.216	-4.56182	-23.6181	2.51751e-09	1.56772e-08	6.89797e-07
URS000007CAE5_237561	tRNA	71	876.95	-4.54424	-23.332	1.27447e-09	8.5172e-09	3.49205e-07
URS0001BC133C_237561	Small nucleolar RNA snR76	96	150.955	-4.33184	-20.1379	1.43966e-07	7.34729e-07	3.94467e-05
URS00007204F5_237561	Small nucleolar RNA snR77	88	964.064	-4.31253	-19.8701	1.62672e-12	1.71432e-11	4.45722e-10
URS0000C26BEB_237561	Small nucleolar RNA snR76	96	67.1811	-4.30844	-19.8138	0.000145074	0.000478918	0.0397502
URS00005F8F03_237561	tRNA-Cys	71	153.228	-4.24888	-19.0125	2.22513e-12	2.17745e-11	6.09686e-10
URS0001BC9B85_237561	U2 spliceosomal RNA	213	7.50194	-4.17372	-18.0474	0.00264612	0.00630468	0.725038
URS0000AE3B13_237561	uncharacterized ncRNA	132	81.1616	-4.15718	-17.8417	4.87387e-11	3.92776e-10	1.33544e-08
URS0000AC8AC2_237561	uncharacterized ncRNA	104	270.245	-4.13374	-17.5541	1.26011e-07	6.9023e-07	3.45271e-05
URS00004F601E_237561	tRNA	94	59.9069	-4.10994	-17.267	5.38212e-06	2.23439e-05	0.0014747
URS00004743E9_237561	tRNA	73	995.739	-4.05895	-16.6673	8.89793e-24	6.09508e-22	2.43803e-21
URS0000223B70_237561	tRNA-His	98	576.154	-4.01922	-16.2146	3.74247e-06	1.62768e-05	0.00102544
URS000016713F_237561	tRNA-Tyr	83	1107.46	-3.94807	-15.4343	5.91592e-09	3.60214e-08	1.62096e-06
URS00005CEA76_237561	tRNA	71	11398.5	-3.91742	-15.1099	9.1805e-12	8.11438e-11	2.51546e-09
URS00001C1D8F_237561	large subunit ribosomal RNA	3131	791.41	-3.91703	-15.1057	6.59755e-10	4.6352e-09	1.80773e-07
URS00006CA15E_237561	tRNA	94	53.7853	-3.91503	-15.0849	5.57977e-05	0.000203847	0.0152886
URS00006C7CDE_237561	U4 spliceosomal RNA	152	18.5443	-3.84241	-14.3444	9.72158e-05	0.000332964	0.0266371
URS0000721337_237561	tRNA	97	111.825	-3.8024	-13.952	1.16913e-09	8.00857e-09	3.20343e-07
URS0000C4B030_237561	Fungal small nucleolar RNA U3	316	11.1867	-3.74729	-13.4291	0.000339935	0.00100153	0.0931422
URS0000B1268A_237561	uncharacterized ncRNA	93	42.2738	-3.69959	-12.9924	0.000187096	0.000610291	0.0512644
URS0000547110_237561	tRNA	72	14620.4	-3.62182	-12.3105	6.29914e-06	2.55056e-05	0.00172596
URS0000AC2519_237561	uncharacterized ncRNA	98	662.329	-3.6007	-12.1317	1.20901e-11	1.03522e-10	3.31269e-09
URS0000645F23_237561	Small nucleolar RNA snR8	164	73.1974	-3.48496	-11.1963	3.16323e-06	1.42086e-05	0.000866726
URS000058B58A_237561	tRNA	87	58.1897	-3.4003	-10.5582	6.92072e-05	0.00024951	0.0189628
URS000047BD69_237561	tRNA-Ile	87	6.68581	-3.28255	-9.73071	0.0221758	0.0392012	1
URS0000ACCBEA_237561	uncharacterized ncRNA	96	363.021	-3.26824	-9.6347	2.66226e-06	1.21577e-05	0.000729459
URS0000B0E74F_237561	uncharacterized ncRNA	102	28.3273	-3.21141	-9.26255	0.00286734	0.00660211	0.785651
URS0000B110A1_237561	uncharacterized ncRNA	129	31.1642	-3.16743	-8.98444	0.00662933	0.0135555	1
URS0000AC3A86_237561	uncharacterized ncRNA	96	22.3069	-2.99028	-7.94628	0.000597837	0.0016715	0.163807
URS00006835A4_237561	tRNA	119	33.8936	-2.972	-7.84621	0.00059333	0.0016715	0.162573
URS000059AE3B_237561	Eukaryotic small subunit ribosomal RNA	1787	156815	-2.94228	-7.68627	0.000691629	0.00191421	0.189506
URS0000B1D2C1_237561	uncharacterized ncRNA	101	129.618	-2.9351	-7.64811	0.000226466	0.000705134	0.0620518
URS0000AE1928_237561	uncharacterized ncRNA	85	143.108	-2.85946	-7.25743	0.00117798	0.00307395	0.322765
URS00000FD7DC_237561	uncharacterized ncRNA	244	50.689	-2.85093	-7.21464	0.000713614	0.0019553	0.19553
URS0000723D47_237561	Small nucleolar RNA snR43	149	13.6843	-2.81939	-7.05863	0.0146571	0.0269533	1
URS000046FABC_237561	tRNA	71	91.2003	-2.7209	-6.59282	1.44801e-07	7.34729e-07	3.96754e-05
URS0000ABD979_237561	uncharacterized ncRNA	157	35.625	-2.70031	-6.49942	5.08925e-07	2.44641e-06	0.000139445
URS00006B3410_237561	Small nucleolar RNA snR57	93	153.058	-2.67876	-6.40307	0.000315792	0.000940512	0.0865271
URS0000B06CB7_237561	tRNA-Gln	73	243.227	-2.65296	-6.28955	0.00113445	0.00299709	0.31084
URS0000AC25EC_237561	uncharacterized ncRNA	82	98.1374	-2.60719	-6.09315	0.000460431	0.00132798	0.126158
URS00006771B9_237561	Small nucleolar RNA snR5	207	10.931	-2.59531	-6.04317	0.00217982	0.00528558	0.59727
URS00002DF6D7_237561	tRNA	86	55.1451	-2.59475	-6.04084	0.00814807	0.0160617	1
URS00006E7488_237561	Small nucleolar RNA snR49	150	22.5	-2.58488	-5.99965	0.00446815	0.00995343	1
URS0000AF1D34_237561	uncharacterized ncRNA	88	41.913	-2.52182	-5.74306	0.00132001	0.00338021	0.361683
URS0000AD2603_237561	uncharacterized ncRNA	81	39.8659	-2.51966	-5.73446	0.0103245	0.0195097	1
URS0000943010_237561	Bacterial small subunit ribosomal RNA	1445	2129.71	-2.48805	-5.61019	9.56715e-05	0.000331823	0.026214
URS0000666457_237561	tRNA	109	24.2202	-2.47549	-5.56158	0.00722461	0.0145555	1
URS000090655B_237561	Bacterial large subunit ribosomal RNA	2124	4616.29	-2.46549	-5.52316	0.00171488	0.0043108	0.469877
URS00006ED973_237561	tRNA	111	444.768	-2.43097	-5.39256	0.00126444	0.00326846	0.346457
URS0000AF0503_237561	uncharacterized ncRNA	85	17.6184	-2.37236	-5.17788	0.0308858	0.0531295	1
URS0000647A49_237561	tRNA	94	40.461	-2.24599	-4.74364	0.000193134	0.000615335	0.0529188
URS0000B0CC9B_237561	uncharacterized ncRNA	93	44.1217	-2.2111	-4.63027	0.00705116	0.0143112	1
URS0000AF780B_237561	uncharacterized ncRNA	146	18.5353	-2.16587	-4.48736	0.016288	0.0297527	1
URS0000638EBB_237561	Small nucleolar RNA snR44	157	97.5108	-2.13938	-4.40571	0.00900919	0.0172624	1
URS000071B8A7_237561	tRNA-Ser	82	1760.7	-2.10745	-4.3093	0.00283244	0.00657702	0.776088
URS0000665B7A_237561	Small nucleolar RNA snR35	186	53.7813	-2.06389	-4.18111	0.0137947	0.0256221	1
URS0000AC6A6F_237561	uncharacterized ncRNA	177	399.844	-2.03343	-4.09377	0.0138397	0.0256221	1
URS0000ADDF56_237561	tRNA-Glu	72	3393.43	-1.96691	-3.90931	0.00295995	0.00675854	0.811025
URS000067E562_237561	Small nucleolar RNA snR40	81	279.052	-1.96289	-3.89843	0.00486986	0.0105376	1
URS0000AE2482_237561	tRNA-Tyr	73	82.4798	-1.88805	-3.70134	0.00806592	0.0160149	1
URS00006C2D10_237561	Small nucleolar RNA snR3	129	92.9104	-1.75135	-3.36673	0.0310245	0.0531295	1
URS0000AEDC43_237561	uncharacterized ncRNA	91	2950.08	-1.73561	-3.3302	0.00516344	0.011053	1
URS0001BC58C0_237561	Small nucleolar RNA snR40	81	269.188	-1.6783	-3.20051	0.00874025	0.016865	1
URS000044E4B2_237561	tRNA-Ser	84	216.467	-1.47366	-2.77726	0.019385	0.0344902	1
URS0000AC4EFB_237561	uncharacterized ncRNA	84	494.806	1.3049	2.47067	0.0187641	0.0338248	1
URS0000AFE9F4_237561	tRNA-Ser	82	2821.75	1.40749	2.65276	0.00479963	0.0105208	1
URS0000B06EAD_237561	tRNA-Ile	73	663.441	1.46305	2.75691	0.0125264	0.0235085	1
URS0000AD043B_237561	uncharacterized ncRNA	116	15474.2	1.6614	3.16323	0.030026	0.0520704	1
URS000021ABF8_237561	tRNA-Pro	91	981.192	1.67335	3.18954	0.0295225	0.0515233	1
URS000060DBEA_237561	tRNA	71	1417.25	1.78895	3.45562	0.00535735	0.0112916	1
URS0000AD1110_237561	uncharacterized ncRNA	93	3235.34	1.8437	3.58929	0.00460289	0.0101709	1
URS0001BBEC24_237561	Fungal small nucleolar RNA U3	324	905.763	1.84683	3.59709	0.0186508	0.0338248	1
URS0000B01868_237561	tRNA-Thr	72	745.345	1.94384	3.84728	0.00266936	0.00630522	0.731406
URS0000B0FEE5_237561	tRNA-Asn	74	475.041	2.00137	4.00379	0.00532258	0.0112916	1
URS0000AED21C_237561	uncharacterized ncRNA	106	540.496	2.05826	4.16483	0.00275296	0.00644709	0.75431
URS0000AF43B3_237561	tRNA-Arg	72	295.542	2.07629	4.21722	0.0268188	0.0471049	1
URS0000240296_237561	tRNA	75	3929.3	2.14724	4.42978	0.00220436	0.00529819	0.603993
URS0000B189F7_237561	tRNA-Lys	73	5969.13	2.20672	4.61623	0.00020714	0.000652371	0.0567563
URS00003D496D_237561	tRNA	71	2724.15	2.25462	4.77209	0.00181447	0.00451969	0.497166
URS0000AC08D6_237561	tRNA-Pro	72	4892.47	2.26898	4.81982	0.00548603	0.0114746	1
URS00002BD1EA_237561	tRNA	73	10082.5	2.33379	5.04126	0.000191366	0.000615335	0.0524343
URS0000AF0031_237561	tRNA-Tyr	73	817.269	2.4479	5.45619	0.00347905	0.00781361	0.95326
URS0000ACFD0E_237561	uncharacterized ncRNA	144	910.799	2.51337	5.7095	0.00930519	0.0177057	1
URS00002F14DD_237561	tRNA	97	2313.72	2.60293	6.0752	4.07749e-06	1.74567e-05	0.00111723
URS00007CB65A_237561	tRNA	95	959.442	2.77905	6.86401	0.00841027	0.0163434	1
URS0000549A44_237561	tRNA	74	15722.6	2.81844	7.054	9.22549e-05	0.000324075	0.0252778
URS0000AF2487_237561	tRNA-Leu	85	263.636	2.82181	7.0705	0.0189279	0.033897	1
URS0000ACD970_237561	uncharacterized ncRNA	313	3347.27	2.93826	7.66487	7.76835e-06	3.04076e-05	0.00212853
URS00000E3D65_237561	tRNA	71	12768.6	3.01858	8.10368	8.49942e-05	0.000302447	0.0232884
URS00006DC02F_237561	Small nucleolar RNA snR13	99	13094.4	3.22775	9.36805	0.000139117	0.000464856	0.0381182
URS000063EA89_237561	Small nucleolar RNA R38	90	8562.39	3.29663	9.82619	2.24616e-07	1.11899e-06	6.15447e-05
URS000039F5FE_237561	tRNA	81	1271.04	3.37367	10.3652	0.000530221	0.00151334	0.14528
URS0001BC0EE5_237561	Small nucleolar RNA snR47	91	8519.21	3.422	10.7183	6.32986e-06	2.55056e-05	0.00173438
URS0000175480_237561	tRNA	72	538.126	3.53597	11.5994	0.00310834	0.00703871	0.851684
URS00004EEDCB_237561	tRNA	72	252.724	3.61359	12.2405	0.00792927	0.0158585	1
URS00002489E2_237561	tRNA	82	18897.1	3.6273	12.3574	3.39899e-06	1.50213e-05	0.000931323
URS00006F9742_237561	Small nucleolar RNA snR47	91	8773.71	3.6325	12.402	1.81307e-05	6.89975e-05	0.00496782
URS00006AED05_237561	tRNA	83	12187.1	3.6474	12.5307	0.000272935	0.000830935	0.0747842
URS00001BE8AC_237561	tRNA	116	618.655	3.71082	13.0939	0.000896797	0.00240904	0.245722
URS00003E49EE_237561	tRNA-Val	74	190.964	3.74974	13.4519	0.00835977	0.0163434	1
URS0000B15A85_237561	uncharacterized ncRNA	148	284.163	4.0404	16.4544	0.000392469	0.001144	0.107536
URS0000AE9B99_237561	uncharacterized ncRNA	91	2679.28	4.12117	17.4019	1.26728e-08	7.38794e-08	3.47233e-06
URS0000508757_237561	tRNA	105	11565.9	4.28924	19.5519	1.28474e-07	6.9023e-07	3.52018e-05
URS0000048386_237561	tRNA	73	5515.7	4.30482	19.7642	2.50517e-06	1.16342e-05	0.000686417
URS00006A3355_237561	tRNA-Leu	116	308.149	4.38644	20.9147	0.00144839	0.00367463	0.39686
URS0000437B92_237561	tRNA	73	45881.7	4.39056	20.9745	8.24962e-14	1.07638e-12	2.2604e-11
URS000032D0FD_237561	tRNA	94	408.588	4.40974	21.2552	0.00185127	0.0045698	0.507248
URS0000AE9F7F_237561	tRNA-Trp	73	36921.5	4.41815	21.3795	6.07287e-15	1.02107e-13	1.66397e-12
URS0000AE5116_237561	uncharacterized ncRNA	104	11744.7	4.50725	22.7414	2.48691e-09	1.56772e-08	6.81412e-07
URS0000121E5E_237561	tRNA	88	1752.14	4.64474	25.0154	1.22885e-05	4.74232e-05	0.00336705
URS0000AD4831_237561	uncharacterized ncRNA	84	13751.1	4.67837	25.6053	7.46257e-11	5.67985e-10	2.04474e-08
URS0000ACA031_237561	tRNA-Arg	74	8370.14	5.02584	32.5782	7.23107e-11	5.66089e-10	1.98131e-08
URS0000ACE630_237561	uncharacterized ncRNA	90	41285.9	5.2475	37.9886	4.39215e-12	4.14983e-11	1.20345e-09
URS0000606EF4_237561	tRNA	73	3312.86	5.4441	43.535	9.37846e-11	6.94513e-10	2.5697e-08
URS0000B0F803_237561	uncharacterized ncRNA	115	4662.64	5.48354	44.7414	2.2748e-13	2.83317e-12	6.23296e-11
URS00006BD101_237561	Small nucleolar RNA snR67	92	3959.88	5.76323	54.313	1.35097e-07	7.11855e-07	3.70165e-05
URS00003FEC28_237561	tRNA	96	11372.9	5.76986	54.5632	3.20199e-15	5.84897e-14	8.77346e-13
URS000056DC48_237561	tRNA	71	25126	5.9227	60.661	4.85644e-12	4.43555e-11	1.33066e-09
URS0000AFE7B6_237561	tRNA-Leu	83	4403.91	5.97434	62.8716	6.17557e-10	4.45291e-09	1.69211e-07
URS0000B19A5C_237561	tRNA-Leu	83	6825.84	6.03549	65.594	8.2624e-13	9.05559e-12	2.2639e-10
URS00006C6245_237561	Small nucleolar RNA snR61/Z1/Z11	93	125361	6.80394	111.735	4.44004e-13	5.06904e-12	1.21657e-10
URS00003B0290_237561	tRNA	73	759.397	7.13963	141.007	0.0048842	0.0105376	1
URS000000CA89_237561	small subunit ribosomal RNA	1462	81.6326	7.81035	224.465	0.0062356	0.0128463	1
URS0000B1731C_237561	uncharacterized ncRNA	124	91450.8	7.89761	238.462	5.46895e-21	2.49749e-19	1.49849e-18
URS0000AF2DF5_237561	tRNA-Pro	72	1471.07	7.94096	245.735	0.00188888	0.00462101	0.517554
URS00005BBDFF_237561	tRNA	73	2514.68	8.95364	495.81	0.000805474	0.00218515	0.2207
URS00006E2602_237561	tRNA-Arg	73	10146.8	10.8809	1885.76	2.07201e-05	7.77713e-05	0.00567731

## Sheet: C. albicans
Name	Description	Size	Max group mean	Log₂ fold change	Fold change	P-value	FDR p-value	Bonferroni
URS00001B6144_237561	5S ribosomal RNA	121	34308.4	-11.0471	-2115.93	1.13969e-54	3.12276e-52	3.12276e-52
URS000090655B_237561	Bacterial large subunit ribosomal RNA	2124	4616.29	-2.46549	-5.52316	0.00171488	0.0043108	0.469877
URS0000943010_237561	Bacterial small subunit ribosomal RNA	1445	2129.71	-2.48805	-5.61019	9.56715e-05	0.000331823	0.026214
URS0000C2FD9C_237561	Eukaryotic large subunit ribosomal RNA	3359	12516.9	-20.0275	-1.06876e+06	1.25913e-20	4.92858e-19	3.45001e-18
URS000059AE3B_237561	Eukaryotic small subunit ribosomal RNA	1787	156815	-2.94228	-7.68627	0.000691629	0.00191421	0.189506
URS0000C4B030_237561	Fungal small nucleolar RNA U3	316	11.1867	-3.74729	-13.4291	0.000339935	0.00100153	0.0931422
URS00001C1D8F_237561	large subunit ribosomal RNA	3131	791.41	-3.91703	-15.1057	6.59755e-10	4.6352e-09	1.80773e-07
URS00006C2D10_237561	Small nucleolar RNA snR3	129	92.9104	-1.75135	-3.36673	0.0310245	0.0531295	1
URS0000665B7A_237561	Small nucleolar RNA snR35	186	53.7813	-2.06389	-4.18111	0.0137947	0.0256221	1
URS00006A346B_237561	Small nucleolar RNA snR37	212	344.823	-7.81815	-225.682	2.80878e-18	8.55116e-17	7.69604e-16
URS000067E562_237561	Small nucleolar RNA snR40	81	279.052	-1.96289	-3.89843	0.00486986	0.0105376	1
URS0001BC58C0_237561	Small nucleolar RNA snR40	81	269.188	-1.6783	-3.20051	0.00874025	0.016865	1
URS0000723D47_237561	Small nucleolar RNA snR43	149	13.6843	-2.81939	-7.05863	0.0146571	0.0269533	1
URS0000638EBB_237561	Small nucleolar RNA snR44	157	97.5108	-2.13938	-4.40571	0.00900919	0.0172624	1
URS000072D35C_237561	Small nucleolar RNA snR46	169	178.826	-5.95059	-61.8452	6.3351e-15	1.02107e-13	1.73582e-12
URS00006E7488_237561	Small nucleolar RNA snR49	150	22.5	-2.58488	-5.99965	0.00446815	0.00995343	1
URS00006771B9_237561	Small nucleolar RNA snR5	207	10.931	-2.59531	-6.04317	0.00217982	0.00528558	0.59727
URS00006B3410_237561	Small nucleolar RNA snR57	93	153.058	-2.67876	-6.40307	0.000315792	0.000940512	0.0865271
URS0001BC133C_237561	Small nucleolar RNA snR76	96	150.955	-4.33184	-20.1379	1.43966e-07	7.34729e-07	3.94467e-05
URS0000C26BEB_237561	Small nucleolar RNA snR76	96	67.1811	-4.30844	-19.8138	0.000145074	0.000478918	0.0397502
URS00007204F5_237561	Small nucleolar RNA snR77	88	964.064	-4.31253	-19.8701	1.62672e-12	1.71432e-11	4.45722e-10
URS0000626D1D_237561	Small nucleolar RNA snR79	87	27721.1	-4.80014	-27.8603	1.91354e-06	9.03983e-06	0.00052431
URS0000645F23_237561	Small nucleolar RNA snR8	164	73.1974	-3.48496	-11.1963	3.16323e-06	1.42086e-05	0.000866726
URS00006246AC_237561	Small nucleolar RNA snR80	171	314.37	-6.5944	-96.6304	3.39739e-21	1.86177e-19	9.30886e-19
URS0000285F62_237561	tRNA	82	27299.8	-6.9548	-124.052	1.99323e-24	2.73073e-22	5.46146e-22
URS00001DD03E_237561	tRNA	95	21483.7	-8.66626	-406.261	5.77678e-24	5.27613e-22	1.58284e-21
URS00000197DA_237561	tRNA	86	20124	-5.22116	-37.3015	1.88142e-12	1.90929e-11	5.15509e-10
URS0000547110_237561	tRNA	72	14620.4	-3.62182	-12.3105	6.29914e-06	2.55056e-05	0.00172596
URS00005CEA76_237561	tRNA	71	11398.5	-3.91742	-15.1099	9.1805e-12	8.11438e-11	2.51546e-09
URS000016755E_237561	tRNA	71	11304.1	-5.84585	-57.5145	3.7149e-17	8.48235e-16	1.01788e-14
URS00003BB813_237561	tRNA	72	3531.22	-4.56239	-23.6275	1.09795e-07	6.13954e-07	3.00837e-05
URS000018ADB2_237561	tRNA	72	2963.39	-5.38745	-41.8585	5.49993e-16	1.07641e-14	1.50698e-13
URS00002274BB_237561	tRNA	71	1073.48	-6.5777	-95.5179	1.51181e-17	3.76577e-16	4.14235e-15
URS00004743E9_237561	tRNA	73	995.739	-4.05895	-16.6673	8.89793e-24	6.09508e-22	2.43803e-21
URS000007CAE5_237561	tRNA	71	876.95	-4.54424	-23.332	1.27447e-09	8.5172e-09	3.49205e-07
URS00006ED973_237561	tRNA	111	444.768	-2.43097	-5.39256	0.00126444	0.00326846	0.346457
URS00004613A2_237561	tRNA	98	281.369	-6.25964	-76.6194	2.71364e-08	1.54903e-07	7.43536e-06
URS00005E106E_237561	tRNA	115	122.283	-5.82921	-56.8547	1.05299e-17	2.8852e-16	2.8852e-15
URS0000721337_237561	tRNA	97	111.825	-3.8024	-13.952	1.16913e-09	8.00857e-09	3.20343e-07
URS000046FABC_237561	tRNA	71	91.2003	-2.7209	-6.59282	1.44801e-07	7.34729e-07	3.96754e-05
URS00004F601E_237561	tRNA	94	59.9069	-4.10994	-17.267	5.38212e-06	2.23439e-05	0.0014747
URS000058B58A_237561	tRNA	87	58.1897	-3.4003	-10.5582	6.92072e-05	0.00024951	0.0189628
URS00002B5D1F_237561	tRNA	116	56.1494	-7.47285	-177.645	3.52429e-05	0.000130494	0.00965657
URS00002DF6D7_237561	tRNA	86	55.1451	-2.59475	-6.04084	0.00814807	0.0160617	1
URS00006CA15E_237561	tRNA	94	53.7853	-3.91503	-15.0849	5.57977e-05	0.000203847	0.0152886
URS0000647A49_237561	tRNA	94	40.461	-2.24599	-4.74364	0.000193134	0.000615335	0.0529188
URS00006835A4_237561	tRNA	119	33.8936	-2.972	-7.84621	0.00059333	0.0016715	0.162573
URS0000666457_237561	tRNA	109	24.2202	-2.47549	-5.56158	0.00722461	0.0145555	1
URS00000CDE56_237561	tRNA	87	9.25766	-4.98151	-31.5924	0.00595401	0.0123591	1
URS0000B11885_237561	tRNA-Arg	72	359.216	-4.56182	-23.6181	2.51751e-09	1.56772e-08	6.89797e-07
URS0000AE3E6A_237561	tRNA-Cys	73	41376.6	-5.1618	-35.7977	1.15614e-08	6.88655e-08	3.16781e-06
URS00007247FB_237561	tRNA-Cys	98	842.29	-8.9343	-489.206	4.6568e-16	9.81511e-15	1.27596e-13
URS00005F8F03_237561	tRNA-Cys	71	153.228	-4.24888	-19.0125	2.22513e-12	2.17745e-11	6.09686e-10
URS0000B06CB7_237561	tRNA-Gln	73	243.227	-2.65296	-6.28955	0.00113445	0.00299709	0.31084
URS0000ADDF56_237561	tRNA-Glu	72	3393.43	-1.96691	-3.90931	0.00295995	0.00675854	0.811025
URS0000AE87B4_237561	tRNA-His	72	4735.41	-6.02327	-65.0407	4.09556e-11	3.40055e-10	1.12218e-08
URS0000223B70_237561	tRNA-His	98	576.154	-4.01922	-16.2146	3.74247e-06	1.62768e-05	0.00102544
URS00001DEEFE_237561	tRNA-His	95	520.437	-7.5784	-191.129	4.16603e-13	4.963e-12	1.14149e-10
URS00002751BC_237561	tRNA-His	98	132.147	-8.65551	-403.244	3.82494e-07	1.87149e-06	0.000104803
URS000047BD69_237561	tRNA-Ile	87	6.68581	-3.28255	-9.73071	0.0221758	0.0392012	1
URS0000B00BDC_237561	tRNA-Pro	73	7244.77	-5.4047	-42.3621	1.87022e-19	6.40549e-18	5.12439e-17
URS000071B8A7_237561	tRNA-Ser	82	1760.7	-2.10745	-4.3093	0.00283244	0.00657702	0.776088
URS000044E4B2_237561	tRNA-Ser	84	216.467	-1.47366	-2.77726	0.019385	0.0344902	1
URS000016713F_237561	tRNA-Tyr	83	1107.46	-3.94807	-15.4343	5.91592e-09	3.60214e-08	1.62096e-06
URS0000AE2482_237561	tRNA-Tyr	73	82.4798	-1.88805	-3.70134	0.00806592	0.0160149	1
URS00004AD4BE_237561	tRNA-Val	74	751.12	-4.98543	-31.6785	3.44599e-14	4.72101e-13	9.44202e-12
URS0000ACA3F5_237561	tRNA-Val	74	467.89	-4.65654	-25.2208	1.43249e-09	9.34529e-09	3.92502e-07
URS0001BC9B85_237561	U2 spliceosomal RNA	213	7.50194	-4.17372	-18.0474	0.00264612	0.00630468	0.725038
URS00006C7CDE_237561	U4 spliceosomal RNA	152	18.5443	-3.84241	-14.3444	9.72158e-05	0.000332964	0.0266371
URS0000AEDC43_237561	uncharacterized ncRNA	91	2950.08	-1.73561	-3.3302	0.00516344	0.011053	1
URS0000AC2519_237561	uncharacterized ncRNA	98	662.329	-3.6007	-12.1317	1.20901e-11	1.03522e-10	3.31269e-09
URS0000AC6A6F_237561	uncharacterized ncRNA	177	399.844	-2.03343	-4.09377	0.0138397	0.0256221	1
URS0000ACCBEA_237561	uncharacterized ncRNA	96	363.021	-3.26824	-9.6347	2.66226e-06	1.21577e-05	0.000729459
URS0000B20334_237561	uncharacterized ncRNA	69	285.363	-9.25885	-612.62	4.77449e-06	2.01263e-05	0.00130821
URS0000B0D010_237561	uncharacterized ncRNA	265	280.615	-5.5786	-47.7888	2.52819e-14	3.64591e-13	6.92724e-12
URS0000AC8AC2_237561	uncharacterized ncRNA	104	270.245	-4.13374	-17.5541	1.26011e-07	6.9023e-07	3.45271e-05
URS0000B20C22_237561	uncharacterized ncRNA	91	211.457	-9.2264	-598.997	7.2838e-06	2.89241e-05	0.00199576
URS0000AE24A0_237561	uncharacterized ncRNA	81	154.118	-6.30476	-79.0539	1.76598e-14	2.68821e-13	4.83878e-12
URS0000AE1928_237561	uncharacterized ncRNA	85	143.108	-2.85946	-7.25743	0.00117798	0.00307395	0.322765
URS0000B1D2C1_237561	uncharacterized ncRNA	101	129.618	-2.9351	-7.64811	0.000226466	0.000705134	0.0620518
URS0000AC25EC_237561	uncharacterized ncRNA	82	98.1374	-2.60719	-6.09315	0.000460431	0.00132798	0.126158
URS0000AE3B13_237561	uncharacterized ncRNA	132	81.1616	-4.15718	-17.8417	4.87387e-11	3.92776e-10	1.33544e-08
URS0000ABDCDB_237561	uncharacterized ncRNA	112	53.1902	-4.79364	-27.7352	0.000239202	0.000736418	0.0655412
URS00000FD7DC_237561	uncharacterized ncRNA	244	50.689	-2.85093	-7.21464	0.000713614	0.0019553	0.19553
URS0000B0CC9B_237561	uncharacterized ncRNA	93	44.1217	-2.2111	-4.63027	0.00705116	0.0143112	1
URS0000B1268A_237561	uncharacterized ncRNA	93	42.2738	-3.69959	-12.9924	0.000187096	0.000610291	0.0512644
URS0000AF1D34_237561	uncharacterized ncRNA	88	41.913	-2.52182	-5.74306	0.00132001	0.00338021	0.361683
URS0000AD2603_237561	uncharacterized ncRNA	81	39.8659	-2.51966	-5.73446	0.0103245	0.0195097	1
URS0000ABD979_237561	uncharacterized ncRNA	157	35.625	-2.70031	-6.49942	5.08925e-07	2.44641e-06	0.000139445
URS0000B110A1_237561	uncharacterized ncRNA	129	31.1642	-3.16743	-8.98444	0.00662933	0.0135555	1
URS0000AED7D0_237561	uncharacterized ncRNA	87	30.3448	-5.36976	-41.3485	0.000128221	0.000433736	0.0351326
URS0000ACC186_237561	uncharacterized ncRNA	87	30.1221	-4.93194	-30.5254	0.000296948	0.000894108	0.0813638
URS0000B0E74F_237561	uncharacterized ncRNA	102	28.3273	-3.21141	-9.26255	0.00286734	0.00660211	0.785651
URS0000AC3A86_237561	uncharacterized ncRNA	96	22.3069	-2.99028	-7.94628	0.000597837	0.0016715	0.163807
URS0000AF780B_237561	uncharacterized ncRNA	146	18.5353	-2.16587	-4.48736	0.016288	0.0297527	1
URS0000AF0503_237561	uncharacterized ncRNA	85	17.6184	-2.37236	-5.17788	0.0308858	0.0531295	1

## Sheet: C. auris
Name	Description	Size	Max group mean	Log₂ fold change	Fold change	P-value	FDR p-value	Bonferroni
URS00006C6245_237561	Small nucleolar RNA snR61/Z1/Z11	93	125361	6.80394	111.735	4.44004e-13	5.06904e-12	1.21657e-10
URS0000B1731C_237561	uncharacterized ncRNA	124	91450.8	7.89761	238.462	5.46895e-21	2.49749e-19	1.49849e-18
URS0000437B92_237561	tRNA	73	45881.7	4.39056	20.9745	8.24962e-14	1.07638e-12	2.2604e-11
URS0000ACE630_237561	uncharacterized ncRNA	90	41285.9	5.2475	37.9886	4.39215e-12	4.14983e-11	1.20345e-09
URS0000AE9F7F_237561	tRNA-Trp	73	36921.5	4.41815	21.3795	6.07287e-15	1.02107e-13	1.66397e-12
URS000056DC48_237561	tRNA	71	25126	5.9227	60.661	4.85644e-12	4.43555e-11	1.33066e-09
URS00002489E2_237561	tRNA	82	18897.1	3.6273	12.3574	3.39899e-06	1.50213e-05	0.000931323
URS0000549A44_237561	tRNA	74	15722.6	2.81844	7.054	9.22549e-05	0.000324075	0.0252778
URS0000AD043B_237561	uncharacterized ncRNA	116	15474.2	1.6614	3.16323	0.030026	0.0520704	1
URS0000AD4831_237561	uncharacterized ncRNA	84	13751.1	4.67837	25.6053	7.46257e-11	5.67985e-10	2.04474e-08
URS00006DC02F_237561	Small nucleolar RNA snR13	99	13094.4	3.22775	9.36805	0.000139117	0.000464856	0.0381182
URS00000E3D65_237561	tRNA	71	12768.6	3.01858	8.10368	8.49942e-05	0.000302447	0.0232884
URS00006AED05_237561	tRNA	83	12187.1	3.6474	12.5307	0.000272935	0.000830935	0.0747842
URS0000AE5116_237561	uncharacterized ncRNA	104	11744.7	4.50725	22.7414	2.48691e-09	1.56772e-08	6.81412e-07
URS0000508757_237561	tRNA	105	11565.9	4.28924	19.5519	1.28474e-07	6.9023e-07	3.52018e-05
URS00003FEC28_237561	tRNA	96	11372.9	5.76986	54.5632	3.20199e-15	5.84897e-14	8.77346e-13
URS00006E2602_237561	tRNA-Arg	73	10146.8	10.8809	1885.76	2.07201e-05	7.77713e-05	0.00567731
URS00002BD1EA_237561	tRNA	73	10082.5	2.33379	5.04126	0.000191366	0.000615335	0.0524343
URS00006F9742_237561	Small nucleolar RNA snR47	91	8773.71	3.6325	12.402	1.81307e-05	6.89975e-05	0.00496782
URS000063EA89_237561	Small nucleolar RNA R38	90	8562.39	3.29663	9.82619	2.24616e-07	1.11899e-06	6.15447e-05
URS0001BC0EE5_237561	Small nucleolar RNA snR47	91	8519.21	3.422	10.7183	6.32986e-06	2.55056e-05	0.00173438
URS0000ACA031_237561	tRNA-Arg	74	8370.14	5.02584	32.5782	7.23107e-11	5.66089e-10	1.98131e-08
URS0000B19A5C_237561	tRNA-Leu	83	6825.84	6.03549	65.594	8.2624e-13	9.05559e-12	2.2639e-10
URS0000B189F7_237561	tRNA-Lys	73	5969.13	2.20672	4.61623	0.00020714	0.000652371	0.0567563
URS0000048386_237561	tRNA	73	5515.7	4.30482	19.7642	2.50517e-06	1.16342e-05	0.000686417
URS0000AC08D6_237561	tRNA-Pro	72	4892.47	2.26898	4.81982	0.00548603	0.0114746	1
URS0000B0F803_237561	uncharacterized ncRNA	115	4662.64	5.48354	44.7414	2.2748e-13	2.83317e-12	6.23296e-11
URS0000AFE7B6_237561	tRNA-Leu	83	4403.91	5.97434	62.8716	6.17557e-10	4.45291e-09	1.69211e-07
URS00006BD101_237561	Small nucleolar RNA snR67	92	3959.88	5.76323	54.313	1.35097e-07	7.11855e-07	3.70165e-05
URS0000240296_237561	tRNA	75	3929.3	2.14724	4.42978	0.00220436	0.00529819	0.603993
URS0000ACD970_237561	uncharacterized ncRNA	313	3347.27	2.93826	7.66487	7.76835e-06	3.04076e-05	0.00212853
URS0000606EF4_237561	tRNA	73	3312.86	5.4441	43.535	9.37846e-11	6.94513e-10	2.5697e-08
URS0000AD1110_237561	uncharacterized ncRNA	93	3235.34	1.8437	3.58929	0.00460289	0.0101709	1
URS0000AFE9F4_237561	tRNA-Ser	82	2821.75	1.40749	2.65276	0.00479963	0.0105208	1
URS00003D496D_237561	tRNA	71	2724.15	2.25462	4.77209	0.00181447	0.00451969	0.497166
URS0000AE9B99_237561	uncharacterized ncRNA	91	2679.28	4.12117	17.4019	1.26728e-08	7.38794e-08	3.47233e-06
URS00005BBDFF_237561	tRNA	73	2514.68	8.95364	495.81	0.000805474	0.00218515	0.2207
URS00002F14DD_237561	tRNA	97	2313.72	2.60293	6.0752	4.07749e-06	1.74567e-05	0.00111723
URS0000121E5E_237561	tRNA	88	1752.14	4.64474	25.0154	1.22885e-05	4.74232e-05	0.00336705
URS0000AF2DF5_237561	tRNA-Pro	72	1471.07	7.94096	245.735	0.00188888	0.00462101	0.517554
URS000060DBEA_237561	tRNA	71	1417.25	1.78895	3.45562	0.00535735	0.0112916	1
URS000039F5FE_237561	tRNA	81	1271.04	3.37367	10.3652	0.000530221	0.00151334	0.14528
URS000021ABF8_237561	tRNA-Pro	91	981.192	1.67335	3.18954	0.0295225	0.0515233	1
URS00007CB65A_237561	tRNA	95	959.442	2.77905	6.86401	0.00841027	0.0163434	1
URS0000ACFD0E_237561	uncharacterized ncRNA	144	910.799	2.51337	5.7095	0.00930519	0.0177057	1
URS0001BBEC24_237561	Fungal small nucleolar RNA U3	324	905.763	1.84683	3.59709	0.0186508	0.0338248	1
URS0000AF0031_237561	tRNA-Tyr	73	817.269	2.4479	5.45619	0.00347905	0.00781361	0.95326
URS00003B0290_237561	tRNA	73	759.397	7.13963	141.007	0.0048842	0.0105376	1
URS0000B01868_237561	tRNA-Thr	72	745.345	1.94384	3.84728	0.00266936	0.00630522	0.731406
URS0000B06EAD_237561	tRNA-Ile	73	663.441	1.46305	2.75691	0.0125264	0.0235085	1
URS00001BE8AC_237561	tRNA	116	618.655	3.71082	13.0939	0.000896797	0.00240904	0.245722
URS0000AED21C_237561	uncharacterized ncRNA	106	540.496	2.05826	4.16483	0.00275296	0.00644709	0.75431
URS0000175480_237561	tRNA	72	538.126	3.53597	11.5994	0.00310834	0.00703871	0.851684
URS0000AC4EFB_237561	uncharacterized ncRNA	84	494.806	1.3049	2.47067	0.0187641	0.0338248	1
URS0000B0FEE5_237561	tRNA-Asn	74	475.041	2.00137	4.00379	0.00532258	0.0112916	1
URS000032D0FD_237561	tRNA	94	408.588	4.40974	21.2552	0.00185127	0.0045698	0.507248
URS00006A3355_237561	tRNA-Leu	116	308.149	4.38644	20.9147	0.00144839	0.00367463	0.39686
URS0000AF43B3_237561	tRNA-Arg	72	295.542	2.07629	4.21722	0.0268188	0.0471049	1
URS0000B15A85_237561	uncharacterized ncRNA	148	284.163	4.0404	16.4544	0.000392469	0.001144	0.107536
URS0000AF2487_237561	tRNA-Leu	85	263.636	2.82181	7.0705	0.0189279	0.033897	1
URS00004EEDCB_237561	tRNA	72	252.724	3.61359	12.2405	0.00792927	0.0158585	1
URS00003E49EE_237561	tRNA-Val	74	190.964	3.74974	13.4519	0.00835977	0.0163434	1
URS000000CA89_237561	small subunit ribosomal RNA	1462	81.6326	7.81035	224.465	0.0062356	0.0128463	1
