# Supplementary material for: Comparative Molecular and Immunoregulatory Analysis of Extracellular Vesicles from Candida albicans and Candida auris
Source: mSystems. 2021 Aug 24;6(4):e00822-21. doi: 10.1128/mSystems.00822-21 (PMC8407381; doi:10.1128/mSystems.00822-21)
Supplement: TABLE S2 [file msystems.00822-21-st002.xls]

## Sheet: DGE
Supplemental Table S2 - mRNA profile of EVs derived from C. albicans strain 90028 and C. auris strains MMC1 and MMC2. DGE - differential gene expression
Name	Function	Name	ref-seq	Uniprot Entry	Protein names	Gene names	Function	locus_tag	RefSeq	Reference length	Max group mean	Log₂ fold change	Fold change	FDR p-value	Consensus length	Total read count	Coverage	Consensus length	Total read count	Coverage	Consensus length	Total read count	Coverage	AVERAGE albicans	ST DEV	Consensus length	Total read count	Coverage	Consensus length	Total read count	Coverage	Consensus length	Total read count	Coverage	AVERAGE auris MMC1	ST DEV	Consensus length	Total read count	Coverage	Consensus length	Total read count	Coverage	Consensus length	Total read count	Coverage	AVERAGE auris MMC2	ST DEV	coverage ratio albicas/auris	coverage ratio auris/albicans
TAR1	Ortholog of S. cerevisiae Tar1p; Transcript Antisense to Ribosomal RNA; encoded within the 25S rRNA gene on the opposite strand; induced by Tbf1;	TAR1	XP_019331110.1	A0A1D8PTT5	Tar1p	TAR1 CAALFM_CR08820CA orf19.6834.10	Ortholog of S. cerevisiae Tar1p; Transcript Antisense to Ribosomal RNA; encoded within the 25S rRNA gene on the opposite strand; induced by Tbf1;	CAALFM_CR08820CA	XM_019475565.1	270	14740.2	-14.3237	-20505.4	1.52068e-08	268	16795	2298.17	266	16620	2123.15	266	49266	6819.48	2810.2	2173.79	274	6569	1201.38	272	2003	369.263	274	4749	869.356	609.999	342.011	270	6866	1268.24	273	5755	1063.4	270	3337	614.33	736.493	273.094	4.17411	0.239572
CAALFM_C305400CA	Planktonic growth-induced gene;	CAALFM_C305400CA	XP_714684.1	A0A1D8PK86	Uncharacterized protein	orf19.6978 CAALFM_C305400CA	Planktonic growth-induced gene;	CAALFM_C305400CA	XM_709591.1	330	557.377	-7.50873	-182.118	1.88934e-11	53	155	22.8394	102	91	10.3697	101	197	22.7	13.9773	5.84569	104	4	0.575758	0	0	0	115	4	0.60303	0.294697	0.278066	141	9	1.3	129	8	1.24545	110	4	0.569697	0.778788	0.332159	26.0409	0.0384011
CAALFM_C208400CA	Ortholog of C. dubliniensis CD36 : Cd36_22550, Candida tropicalis MYA-3404 : CTRG_01836 and Candida albicans WO-1 : CAWG_01505;	CAALFM_C208400CA	XP_019330807.1	A0A1D8PIA1	Uncharacterized protein	orf19.1433.1 CAALFM_C208400CA	Ortholog of C. dubliniensis CD36 : Cd36_22550, Candida tropicalis MYA-3404 : CTRG_01836 and Candida albicans WO-1 : CAWG_01505;	CAALFM_C208400CA	XM_019475262.1	120	1938.7	-7.32836	-160.715	6.58345e-10	0	0	0	112	36	9.025	47	40	9.325	4.5875	4.32687	70	4	1.275	51	1	0.433333	50	1	0.441667	0.5375	0.394816	50	1	0.391667	0	0	0	51	1	0.408333	0.2	0.188685	12.4407	0.0803815
CAALFM_C208270CA	Putative casein kinase; plasma membrane-localized;	CAALFM_C208270CA	XP_716062.2	A0A1D8PI35	Casein kinase	orf19.2222 CAALFM_C208270CA	Putative casein kinase; plasma membrane-localized;	CAALFM_C208270CA	XM_710969.2	1137	1059.3	-6.67054	-101.867	1.41569e-14	119	160	3.48813	337	264	7.33861	386	2696	90.3166	25.2858	40.0546	246	13	0.540897	138	3	0.103782	575	19	0.801231	0.361478	0.287765	400	24	0.962181	539	24	0.960422	421	25	1.01231	0.733729	0.0240577	46.1755	0.0216565
PHHB	Putative 4a-hydroxytetrahydrobiopterin dehydratase; transposon mutation affects filamentous growth; flow model biofilm induced; Spider biofilm induced;	PHHB	XP_719526.1	Q5ACY8	4a-hydroxytetrahydrobiopterin dehydratase (EC 4.2.1.96)	PHHB orf19.2079 CAALFM_C200480CA	Putative 4a-hydroxytetrahydrobiopterin dehydratase; transposon mutation affects filamentous growth; flow model biofilm induced; Spider biofilm induced;	CAALFM_C200480CA	XM_714433.2	345	1763.12	-6.28811	-78.1465	1.76271e-10	136	35	3.52754	111	828	68.4058	83	2017	158.017	57.4877	63.3391	155	4	0.547826	155	4	0.634783	135	5	0.652174	0.458696	0.0456464	185	6	0.846377	156	4	0.623188	129	7	1.01159	0.62029	0.159154	106.559	0.00938449
CAALFM_C201750CA	Protein with a life-span regulatory factor domain; regulated by Sef1, Sfu1, and Hap43; flow model biofilm induced; Spider biofilm induced;	CAALFM_C201750CA	XP_722535.1	Q5ALU0	Uncharacterized protein	orf19.1486 CAALFM_C201750CA	Protein with a life-span regulatory factor domain; regulated by Sef1, Sfu1, and Hap43; flow model biofilm induced; Spider biofilm induced;	CAALFM_C201750CA	XM_717442.1	498	1173.43	-6.14285	-70.6612	4.89642e-08	112	1770	149.807	87	27	2.23494	211	8	0.65261	38.1737	69.9422	0	0	0	51	1	0.0923695	102	2	0.208835	0.0753012	0.0854456	230	6	0.584337	249	7	0.638554	193	7	0.684739	0.476908	0.0410325	138.258	0.00723285
HET1	Putative sphingolipid transfer protein; involved in localization of glucosylceramide which is important for virulence; Spider biofilm repressed;	HET1	XP_710498.1	A0A1D8PPA5	Het1p	HET1 orf19.6327 CAALFM_C600100CA	Putative sphingolipid transfer protein; involved in localization of glucosylceramide which is important for virulence; Spider biofilm repressed;	CAALFM_C600100CA	XM_705406.1	594	1317.39	-5.98975	-63.5469	6.53719e-07	127	4	0.244108	215	44	3.25421	211	8	0.584175	1.02062	1.346	101	2	0.161616	102	2	0.173401	186	8	0.631313	0.241582	0.218693	296	9	0.710438	381	12	0.979798	437	14	1.15488	0.711279	0.182799	2.14223	0.466804
CAALFM_C404200CA	Protein of unknown function; repressed by Sfu1; Hap43-induced gene;	CAALFM_C404200CA	XP_717094.2	A0A1D8PM07	Acetyltransf_6 domain-containing protein	orf19.5290 CAALFM_C404200CA	Protein of unknown function; repressed by Sfu1; Hap43-induced gene;	CAALFM_C404200CA	XM_712001.2	1344	146.695	-5.61931	-49.1565	4.13602e-12	181	7	0.173363	152	35	0.817708	389	57	1.36607	0.589286	0.487446	51	1	0.0364583	102	2	0.0729167	372	9	0.34375	0.113281	0.137076	329	10	0.363839	478	22	0.822173	549	19	0.695685	0.470424	0.193273	2.01912	0.495265
CAALFM_C204480WA	Has domain(s) with predicted oxidoreductase activity, zinc ion binding activity and role in oxidation-reduction process;	CAALFM_C204480WA	XP_712930.2	A0A1D8PH67	PKS_ER domain-containing protein	orf19.4504 CAALFM_C204480WA	Has domain(s) with predicted oxidoreductase activity, zinc ion binding activity and role in oxidation-reduction process;	CAALFM_C204480WA	XM_707837.2	1050	499.496	-5.44428	-43.5402	2.83865e-11	310	937	37.4105	398	951	36.9895	548	192	7.22571	20.4064	14.1311	334	36	1.68952	294	11	0.500952	387	39	1.82	1.00262	0.593447	637	258	11.5238	684	179	8.33429	642	175	8.37619	7.05857	1.49378	5.06288	0.197516
THR4	Putative threonine synthase; protein present in exponential and stationary growth phase yeast cultures; Gcn4p-regulated; sumoylation target;	THR4	XP_720543.2	A0A1D8PNG9	Threonine synthase (EC 4.2.3.1)	THR4 orf19.4233 CAALFM_C502270WA	Putative threonine synthase; protein present in exponential and stationary growth phase yeast cultures; Gcn4p-regulated; sumoylation target;	CAALFM_C502270WA	XM_715450.2	1533	1486.19	-5.4367	-43.3121	2.74562e-09	272	476	12.4475	374	6341	174.095	553	13391	375.826	140.592	148.649	355	26	0.902153	154	10	0.331376	503	27	0.932159	0.541422	0.276411	662	22	0.717547	857	48	1.60078	573	32	1.02283	0.83529	0.366262	204.243	0.00489613
CAALFM_C300170CA	Ortholog(s) have GTPase regulator activity, mRNA binding activity;	CAALFM_C300170CA	XP_717826.1	Q5A7L0	DUF202 domain-containing protein	orf19.5455 CAALFM_C300170CA	Ortholog(s) have GTPase regulator activity, mRNA binding activity;	CAALFM_C300170CA	XM_712733.1	348	414.293	-5.38106	-41.6736	6.38382e-10	68	40	4.91667	91	29	3.56322	116	221	22.658	7.78448	8.69994	0	0	0	0	0	0	136	3	0.413793	0.103448	0.195064	102	2	0.261494	111	3	0.41954	146	4	0.597701	0.319684	0.137338	36.7946	0.0271779
CAALFM_CR02380CA	Protein similar to S. cerevisiae Kre27p, which has a role in resistance to killer toxin; predicted Kex2p substrate;	CAALFM_CR02380CA	XP_713418.2	A0A1D8PS74	Uncharacterized protein	CAALFM_CR02380CA orf19.3730	Protein similar to S. cerevisiae Kre27p, which has a role in resistance to killer toxin; predicted Kex2p substrate;	CAALFM_CR02380CA	XM_708325.2	408	587.062	-5.23276	-37.6027	7.93378e-13	81	241	23.6961	170	617	58.5931	120	168	16.576	24.7163	18.3604	199	4	0.401961	49	1	0.105392	142	4	0.394608	0.22549	0.138103	266	10	1.16176	270	12	1.43627	177	11	1.2549	0.963235	0.113982	41.5845	0.0240474
CTA6	Protein that activates transcription in 1-hybrid assay in S. cerevisiae;	CTA6	XP_715411.2	A0A1D8PMS5	Anaphase-promoting complex subunit 13	CTA6 orf19.3102 CAALFM_C407070WA	Protein that activates transcription in 1-hybrid assay in S. cerevisiae;	CAALFM_C407070WA	XM_710318.2	642	833.589	-5.21586	-37.1647	1.34918e-06	173	50	3.06698	55	8	0.356698	300	14	0.803738	1.05685	1.18639	286	10	0.73676	200	4	0.29595	254	5	0.38162	0.353583	0.190839	325	11	0.852025	446	13	1.0109	327	17	1.31464	0.794393	0.191924	1.84125	0.54311
THS1	Putative threonyl-tRNA synthetase; transcript regulated by Mig1 and Tup1; repressed upon phagocytosis by murine macrophages; stationary phase enriched protein; Spider biofilm repressed;	THS1	XP_710514.1	A0A1D8PMV9	Threonyl-tRNA synthetase (EC 6.1.1.3)	THS1 orf19.5685 CAALFM_C500110CA	Putative threonyl-tRNA synthetase; transcript regulated by Mig1 and Tup1; repressed upon phagocytosis by murine macrophages; stationary phase enriched protein; Spider biofilm repressed;	CAALFM_C500110CA	XM_705422.1	2121	1624.4	-5.15159	-35.5454	5.62413e-09	297	5911	95.8845	351	20902	338.242	353	2167	32.7633	116.722	131.672	944	39	0.922678	727	19	0.44083	1059	60	1.42527	0.697195	0.401926	1417	137	3.28666	1398	109	2.60019	1331	91	2.15606	2.01073	0.465086	86.2081	0.0115998
CAALFM_CR02690WA	Ortholog(s) have alpha-tubulin binding, microtubule binding activity, role in cytoplasmic microtubule organization, establishment or maintenance of cell polarity, post-chaperonin tubulin folding pathway and cytosol, nucleus localization;	CAALFM_CR02690WA	XP_715759.2	A0A1D8PSA3	CAP-Gly domain-containing protein	CAALFM_CR02690WA orf19.2828	Ortholog(s) have alpha-tubulin binding, microtubule binding activity, role in cytoplasmic microtubule organization, establishment or maintenance of cell polarity, post-chaperonin tubulin folding pathway and cytosol, nucleus localization;	CAALFM_CR02690WA	XM_710666.2	849	753.924	-4.94387	-30.7789	7.09907e-08	146	147	6.32509	149	937	38.9505	257	4437	183.309	57.1461	76.9031	449	15	0.830389	324	9	0.504122	510	28	1.57715	0.727915	0.449134	479	41	2.23675	542	35	1.91519	235	33	1.77267	1.48115	0.194101	51.7377	0.0193283
CAALFM_C307900CA	Predicted protein of unknown function; overlaps orf19.6185;	CAALFM_C307900CA	XP_710942.1	A0A1D8PKW7	Uncharacterized protein	orf19.6186 CAALFM_C307900CA	Predicted protein of unknown function; overlaps orf19.6185;	CAALFM_C307900CA	XM_705850.1	1065	796.947	-4.93222	-30.5314	4.92749e-09	316	696	28.2394	217	3097	127.432	278	3717	145.17	75.2103	51.4528	442	12	0.595305	202	5	0.232864	294	8	0.38216	0.302582	0.148729	763	57	2.6939	595	31	1.47418	718	32	1.53521	1.42582	0.561149	87.0287	0.0114905
CAALFM_C208340CA	Ortholog of C. dubliniensis CD36 : Cd36_22470, Candida tropicalis MYA-3404 : CTRG_01829 and Candida albicans WO-1 : CAWG_05920;	CAALFM_C208340CA	XP_710233.1	Q59KG7	Uncharacterized protein	orf19.1349 CAALFM_C208340CA	Ortholog of C. dubliniensis CD36 : Cd36_22470, Candida tropicalis MYA-3404 : CTRG_01829 and Candida albicans WO-1 : CAWG_05920;	CAALFM_C208340CA	XM_705141.2	441	3161.32	-4.85002	-28.8403	3.09253e-06	183	2698	274.007	60	76	6.02721	190	8712	868.744	287.194	360.525	196	11	1.20862	102	2	0.21542	297	8	0.902494	0.581633	0.415294	424	96	11	314	60	7.02721	245	14	1.49206	4.87982	3.89903	105.171	0.00950828
CAALFM_C406620CA	Protein of unknown function; rat catheter and Spider biofilm induced;	CAALFM_C406620CA	XP_715527.2	A0A1D8PMM7	Uncharacterized protein	orf19.2870 CAALFM_C406620CA	Protein of unknown function; rat catheter and Spider biofilm induced;	CAALFM_C406620CA	XM_710434.2	432	442.276	-4.75936	-27.0838	2.56632e-11	147	206	15.625	74	181	14.3773	133	877	64.0069	23.5023	23.1072	50	1	0.0810185	51	1	0.125	198	5	0.497685	0.175926	0.186916	225	7	0.712963	187	10	0.953704	238	16	1.72917	0.848958	0.433586	45.8634	0.0218039
ISW2	Ortholog of S. cerevisiae Isw2; an ATPase involved in chromatin remodeling; required for chlamydospore formation; Hap43-induced gene; repressed by high-level peroxide stress;	ISW2	XP_716066.1	Q5A310	ISWI chromatin-remodeling complex ATPase ISW2 (EC 3.6.4.-)	ISW2 CAALFM_C306310CA CaO19.7401	Ortholog of S. cerevisiae Isw2; an ATPase involved in chromatin remodeling; required for chlamydospore formation; Hap43-induced gene; repressed by high-level peroxide stress;	CAALFM_C306310CA	XM_710973.1	3171	661.894	-4.72389	-26.426	6.85396e-06	311	21	0.245979	475	351	4.66982	785	97	1.09555	1.50284	1.91681	1049	42	0.653737	578	23	0.361085	1345	83	1.29486	0.57742	0.38996	2054	145	2.24724	1995	122	1.87449	2023	155	2.40114	1.63072	0.221105	1.36118	0.734655
CAALFM_C304540CA	Putative histone acetyltransferase complex subunit; induced upon low-level peroxide stress; Spider biofilm induced;	CAALFM_C304540CA	XP_723123.1	Q5ANJ1	Uncharacterized protein	orf19.5910 CAALFM_C304540CA	Putative histone acetyltransferase complex subunit; induced upon low-level peroxide stress; Spider biofilm induced;	CAALFM_C304540CA	XM_718030.1	2280	906.801	-4.67766	-25.5927	1.01963e-05	562	35	0.670614	583	952	14.7803	693	67	1.2614	4.17807	6.51657	991	101	2.22851	489	40	0.887281	823	91	1.9864	1.27555	0.583626	1498	121	2.62018	1439	131	2.84781	1352	406	8.81272	3.57018	2.86705	1.72444	0.5799
CAALFM_C202260WA	Putative cis-golgi localized protein involved in ER to Golgi transport; Spider biofilm repressed;	CAALFM_C202260WA	XP_722587.1	Q5ALN3	Uncharacterized protein	orf19.1544 CAALFM_C202260WA	Putative cis-golgi localized protein involved in ER to Golgi transport; Spider biofilm repressed;	CAALFM_C202260WA	XM_717494.1	798	665.289	-4.5718	-23.782	6.74909e-07	191	9	0.353383	220	14	0.694236	240	2637	143.008	36.0138	67.1676	333	10	0.615288	162	5	0.298246	424	16	0.972431	0.471491	0.275397	548	16	0.961153	511	27	1.70551	684	31	1.88471	1.13784	0.399881	44.7561	0.0223433
CAALFM_C107650WA	Protein of unknown function; Hap43-repressed gene;	CAALFM_C107650WA	XP_711721.1	Q59PW4	Uncharacterized protein	orf19.2779 CAALFM_C107650WA	Protein of unknown function; Hap43-repressed gene;	CAALFM_C107650WA	XM_706629.1	513	183.261	-4.39143	-20.9871	2.94253e-12	107	38	1.88694	90	87	5.46589	246	89	4.92398	3.0692	1.57502	168	8	0.734893	51	1	0.101365	166	4	0.382066	0.304581	0.259195	298	13	1.19493	272	14	1.32943	197	8	0.738791	0.815789	0.252766	5.4789	0.182518
MRPL8	Mitochondrial 60S ribosomal protein subunit; Hap43p-repressed gene;	MRPL8	XP_712336.1	Q59RQ4	Mitochondrial 54S ribosomal protein YmL8	MRPL8 CAALFM_CR07390CA orf19.6129	Mitochondrial 60S ribosomal protein subunit; Hap43p-repressed gene;	CAALFM_CR07390CA	XM_707243.1	768	559.141	-4.39	-20.9662	3.37531e-06	138	2464	129.891	234	170	8.6888	96	9	0.442708	34.7555	59.1745	471	20	1.27474	204	4	0.260417	259	6	0.375	0.477539	0.453568	468	30	1.88932	339	13	0.838542	602	43	2.82943	1.38932	0.813194	37.2342	0.026857
CAALFM_C303560WA	Ortholog(s) have aminopeptidase activity, role in protein processing, protein stabilization and extrinsic component of mitochondrial inner membrane, nucleus localization;	CAALFM_C303560WA	XP_720049.1	Q5AEB4	Aminopeptidase	orf19.354 CAALFM_C303560WA	Ortholog(s) have aminopeptidase activity, role in protein processing, protein stabilization and extrinsic component of mitochondrial inner membrane, nucleus localization;	CAALFM_C303560WA	XM_714956.1	1473	191.966	-4.32446	-20.0351	5.20053e-11	367	43	1.13578	111	236	6.16565	568	171	4.88187	3.04582	2.13388	302	7	0.239647	255	5	0.164291	317	7	0.236253	0.160048	0.0347509	599	22	0.71962	612	16	0.510523	567	23	0.786151	0.504073	0.117435	9.1725	0.109022
FRE30	Protein with similarity to ferric reductases; downregulated in response to amphotericin B, estradiol, or ciclopirox olamine, and upregulated by interaction with macrophage; un-merged from orf19.6139 in a revision of Assembly 21;	FRE30	XP_712347.2	A0A1D8PTF8	Fre30p	FRE30 CAALFM_CR07280WA orf19.6140	Protein with similarity to ferric reductases; downregulated in response to amphotericin B, estradiol, or ciclopirox olamine, and upregulated by interaction with macrophage; un-merged from orf19.6139 in a revision of Assembly 21;	CAALFM_CR07280WA	XM_707254.2	861	265.485	-4.25443	-19.0858	7.41531e-11	184	316	13.5041	159	811	36.3995	329	555	23.4332	18.3342	9.37441	299	7	0.385598	169	4	0.224158	240	10	0.554007	0.290941	0.13467	277	18	1.00116	464	17	0.957027	411	24	1.34727	0.826365	0.174493	32.8186	0.0304705
SEC61	ER protein-translocation complex subunit; essential; 10 predicted transmembrane regions; chimeric mutant partially functionally complements S. cerevisiae sec61 defects; Spider biofilm repressed;	SEC61	XP_710932.1	Q9P8E3	Protein transport protein SEC61 subunit alpha	SEC61 CAALFM_C307810CA CaO19.6176	ER protein-translocation complex subunit; essential; 10 predicted transmembrane regions; chimeric mutant partially functionally complements S. cerevisiae sec61 defects; Spider biofilm repressed;	CAALFM_C307810CA	XM_705840.1	1440	960.571	-4.23737	-18.8615	0.000186692	250	3942	101.287	262	20	0.471528	362	15	0.408333	25.5418	47.54	558	38	1.29653	483	36	1.22639	705	62	2.05486	1.14444	0.375108	986	135	4.53472	1076	159	5.35	1007	157	5.34444	3.80729	0.383023	10.3163	0.0969338
CAALFM_C207390CA	Protein of unknown function; Spider biofilm repressed;	CAALFM_C207390CA	XP_713150.2	A0A1D8PHV7	Uncharacterized protein	orf19.1893 CAALFM_C207390CA	Protein of unknown function; Spider biofilm repressed;	CAALFM_C207390CA	XM_708057.2	2370	310.979	-4.15746	-17.8452	1.04126e-05	486	44	0.711392	518	140	2.39283	661	44	0.717722	0.955485	0.791148	597	19	0.389873	385	12	0.213924	994	31	0.640928	0.311181	0.17522	1246	72	1.50928	1127	61	1.28903	1177	67	1.35148	1.03745	0.0926845	1.41697	0.70573
CAALFM_C406200WA	Ortholog of C. parapsilosis CDC317 : CPAR2_401885, Pichia stipitis Pignal : psti_CGOB_00141, Candida orthopsilosis Co 90-125 : CORT_0E01925 and Spathaspora passalidarum NRRL Y-27907 : spas_CGOB_00016;	CAALFM_C406200WA	XP_019330940.1	A0A1D8PMI0	Uncharacterized protein	orf19.2917.1 CAALFM_C406200WA	Ortholog of C. parapsilosis CDC317 : CPAR2_401885, Pichia stipitis Pignal : psti_CGOB_00141, Candida orthopsilosis Co 90-125 : CORT_0E01925 and Spathaspora passalidarum NRRL Y-27907 : spas_CGOB_00016;	CAALFM_C406200WA	XM_019475395.1	210	51.7053	-4.133	-17.5452	0.00761884	75	3	0.604762	0	0	0	40	2	0.357143	0.240476	0.248239	0	0	0	0	0	0	51	1	0.252381	0.0630952	0.118974	0	0	0	51	1	0.214286	0	0	0	0.0535714	0.101015	4.12245	0.242574
CAALFM_C402460WA	Ortholog(s) have HDEL sequence binding activity, role in ER to Golgi vesicle-mediated transport, protein retention in ER lumen and Golgi apparatus, integral component of endoplasmic reticulum membrane localization;	CAALFM_C402460WA	XP_720506.1	Q5AF52	Uncharacterized protein	orf19.2756 CAALFM_C402460WA	Ortholog(s) have HDEL sequence binding activity, role in ER to Golgi vesicle-mediated transport, protein retention in ER lumen and Golgi apparatus, integral component of endoplasmic reticulum membrane localization;	CAALFM_C402460WA	XM_715413.1	639	130.928	-4.12711	-17.4737	2.45646e-05	96	2	0.161189	0	0	0	107	6	0.347418	0.127152	0.141955	0	0	0	51	1	0.0766823	112	3	0.239437	0.0790297	0.0998327	222	18	1.46166	287	16	1.20501	388	21	1.60563	1.06808	0.165697	0.221692	4.51077
TEA1	Putative transcription factor with zinc cluster DNA-binding motif; has similarity to S. cerevisiae Tea1p; Hap43p-repressed gene;	TEA1	XP_714691.1	A0A1D8PK74	Tea1p	TEA1 orf19.6985 CAALFM_C305470WA	Putative transcription factor with zinc cluster DNA-binding motif; has similarity to S. cerevisiae Tea1p; Hap43p-repressed gene;	CAALFM_C305470WA	XM_709598.1	2703	223.559	-4.08489	-16.9698	1.49351e-05	531	54	0.850166	696	141	2.31521	809	80	1.2131	1.09462	0.622959	605	27	0.503515	228	10	0.18313	807	46	0.829819	0.379116	0.264013	1396	150	2.69182	1246	125	2.2919	1232	109	1.95782	1.73539	0.300056	1.03534	0.965864
ASH1	GATA-like transcription factor; localizes to daughter cell, hyphal tip cell nuclei; mRNA localization mediated by She3; required for WT virulence and filamentous growth on solid media; Ras1 repressed in yeast, Cyr1 repressed yeast, hyphae;	ASH1	XP_717146.1	Q5A5Q6	Transcriptional regulatory protein ASH1	ASH1 CAALFM_C210660WA CaO19.12803 CaO19.5343	GATA-like transcription factor; localizes to daughter cell, hyphal tip cell nuclei; mRNA localization mediated by She3; required for WT virulence and filamentous growth on solid media; Ras1 repressed in yeast, Cyr1 repressed yeast, hyphae;	CAALFM_C210660WA	XM_712053.1	1350	498.129	-4.06318	-16.7163	3.95155e-05	252	1224	35.5837	281	13	0.362222	534	28	0.84	9.19648	16.4921	477	12	0.423704	268	7	0.26	661	24	0.856296	0.385	0.251552	709	22	0.800741	588	19	0.688148	868	38	1.36889	0.714444	0.297933	16.7293	0.0597753
CPA2	Putative arginine-specific carbamoylphosphate synthetase; protein enriched in stationary phase yeast cultures; rat catheter biofilm induced; Spider biofilm induced;	CPA2	XP_717912.1	Q5A8A6	Carbamoyl-phosphate synthase (Glutamine-hydrolyzing)	CPA2 CAALFM_CR01330WA orf19.3221	Putative arginine-specific carbamoylphosphate synthetase; protein enriched in stationary phase yeast cultures; rat catheter biofilm induced; Spider biofilm induced;	CAALFM_CR01330WA	XM_712819.2	3450	230.33	-4.03245	-16.364	6.16468e-06	489	80	0.89971	651	105	1.1942	1108	144	1.7742	0.967029	0.363297	1002	31	0.438841	407	18	0.251014	1136	32	0.452754	0.285652	0.0919969	1664	81	1.13652	1794	69	0.962899	1879	104	1.48928	0.897174	0.219001	1.63512	0.611577
CYM1	Putative metalloprotease of the mitochondrial intermembrane space; rat catheter biofilm induced;	CYM1	XP_716075.1	Q5A301	Mitochondrial presequence protease (EC 3.4.24.-)	CYM1 CAALFM_C306230WA CaO19.7410	Putative metalloprotease of the mitochondrial intermembrane space; rat catheter biofilm induced;	CAALFM_C306230WA	XM_710982.1	3105	242.176	-4.01131	-16.126	6.08026e-05	342	12	0.152979	432	800	7.89952	860	29	0.375845	2.10709	3.60037	739	21	0.328502	241	9	0.148792	1075	41	0.653462	0.282689	0.208856	1441	67	1.07923	1235	46	0.73913	1866	89	1.44026	0.814654	0.286277	3.84034	0.260394
CAALFM_C703650WA	Ortholog(s) have histidinol-phosphatase activity, role in histidine biosynthetic process and cytosol, nucleus localization;	CAALFM_C703650WA	XP_712151.1	Q59R21	Histidinol-phosphatase (HolPase) (EC 3.1.3.15)	orf19.6699 CAALFM_C703650WA	Ortholog(s) have histidinol-phosphatase activity, role in histidine biosynthetic process and cytosol, nucleus localization;	CAALFM_C703650WA	XM_707058.1	957	76.9831	-3.99897	-15.9885	1.23796e-05	99	4	0.128527	70	3	0.0741902	267	13	0.647858	0.212644	0.258576	66	2	0.0982236	140	7	0.346917	111	3	0.155695	0.150209	0.106311	259	12	0.589342	213	7	0.353187	279	16	0.778474	0.430251	0.173976	0.732673	1.36486
SUI1	Putative translation initiation factor; flucytosine induced; genes encoding ribosomal subunits, translation factors, and tRNA synthetases are downregulated upon phagocytosis by murine macrophage;	SUI1	XP_710661.1	Q59LQ6	Translation initiation factor eIF1	SUI1 orf19.1280 CAALFM_C504090CA	Putative translation initiation factor; flucytosine induced; genes encoding ribosomal subunits, translation factors, and tRNA synthetases are downregulated upon phagocytosis by murine macrophage;	CAALFM_C504090CA	XM_705569.1	330	146.81	-3.95165	-15.4727	5.01785e-05	92	2	0.272727	87	5	0.584848	80	3	0.351515	0.302273	0.132527	105	14	2.05758	54	5	0.757576	113	13	1.91212	1.18182	0.581581	112	6	0.909091	152	22	3.3	150	9	1.35455	1.39091	1.03814	0.234982	4.25564
RPA12	Putative DNA-directed RNA polymerase I; induced upon adherence to polystyrene;	RPA12	XP_714876.2	A0A1D8PHV8	DNA-directed RNA polymerase subunit	RPA12 orf19.2287 CAALFM_C207300CA	Putative DNA-directed RNA polymerase I; induced upon adherence to polystyrene;	CAALFM_C207300CA	XM_709783.2	372	295.5	-3.90268	-14.9563	1.02497e-05	0	0	0	51	53	5.05914	95	3	0.314516	1.34341	2.31433	101	2	0.244624	51	1	0.13172	110	3	0.379032	0.188844	0.101092	236	7	0.965054	230	6	0.771505	101	2	0.260753	0.499328	0.297091	3.9043	0.256128
INO4	Transcription factor; activator that forms a heterodimer with Ino2; likely regulates genes involved in phosphatidylcholine and phosphatidylinositol biosynthesis, fatty acid beta-oxidation, and peroxisome biogenesis; gene has intron;	INO4	XP_019330763.1	A0A1D8PH18	Ino4p	INO4 orf19.837.1 CAALFM_C203840CA	Transcription factor; activator that forms a heterodimer with Ino2; likely regulates genes involved in phosphatidylcholine and phosphatidylinositol biosynthesis, fatty acid beta-oxidation, and peroxisome biogenesis; gene has intron;	CAALFM_C203840CA	XM_019475218.1	393	226.091	-3.8962	-14.8893	0.000159284	0	0	0	0	0	0	0	0	0	0	0	50	1	0.122137	150	3	0.374046	266	7	0.862595	0.339695	0.307393	158	5	0.651399	245	6	0.740458	116	3	0.391858	0.445929	0.14788	0	#DIV/0!
CDC42	Rho-type GTPase; required for budding and maintenance of hyphal growth; GGTase I geranylgeranylated; misexpression blocks hyphal growth, causes avirulence in mouse IV infection; shows actin-dependent localization to hyphal tip;	CDC42	XP_711878.1	P0CY33	Cell division control protein 42 homolog	CDC42 CAALFM_C108450CA CaO19.390 CaO19.8020	Rho-type GTPase; required for budding and maintenance of hyphal growth; GGTase I geranylgeranylated; misexpression blocks hyphal growth, causes avirulence in mouse IV infection; shows actin-dependent localization to hyphal tip;	CAALFM_C108450CA	XM_706785.2	576	2280.43	-3.89594	-14.8866	8.31858e-05	216	2782	215.844	178	4175	307.814	269	5022	387.111	227.692	69.9834	313	15	1.27951	118	3	0.239583	123	4	0.342014	0.465278	0.467957	268	90	7.7691	347	66	5.61632	405	22	1.87674	3.81554	2.43445	106.378	0.00940044
CAALFM_CR08830WA	Protein of unknown function; Spider biofilm induced;	CAALFM_CR08830WA	XP_019331111.1	A0A1D8PTT8	Uncharacterized protein	CAALFM_CR08830WA orf19.7279.1	Protein of unknown function; Spider biofilm induced;	CAALFM_CR08830WA	XM_019475566.1	264	297.442	-3.75214	-13.4744	2.71063e-05	92	6	0.791667	135	12	2.03409	156	7	1.13636	0.99053	0.523699	106	3	0.583333	102	2	0.401515	102	2	0.409091	0.348485	0.0839813	63	3	0.598485	134	4	0.753788	203	9	1.60227	0.738636	0.441165	1.8223	0.548757
CAALFM_C407020CA	Ortholog of C. dubliniensis CD36 : Cd36_46490, Pichia stipitis Pignal : PICST_33598, Spathaspora passalidarum NRRL Y-27907 : spas_CGOB_00037 and Candida tropicalis MYA-3404 : CTRG_03758;	CAALFM_C407020CA	XP_715416.1	Q5A0Y9	Uncharacterized protein	orf19.3107 CAALFM_C407020CA	Ortholog of C. dubliniensis CD36 : Cd36_46490, Pichia stipitis Pignal : PICST_33598, Spathaspora passalidarum NRRL Y-27907 : spas_CGOB_00037 and Candida tropicalis MYA-3404 : CTRG_03758;	CAALFM_C407020CA	XM_710323.2	447	117.73	-3.73779	-13.3409	1.27861e-05	142	74	5.93736	85	3	0.232662	143	7	0.624161	1.69855	2.60186	0	0	0	0	0	0	131	3	0.315436	0.0788591	0.148698	169	8	0.852349	271	11	1.21253	153	3	0.337808	0.600671	0.358952	4.99918	0.200033
CAALFM_C101040WA	Ortholog(s) have peptide-methionine (R)-S-oxide reductase activity, role in cellular response to oxidative stress and cytosol, mitochondrion, nucleus localization;	CAALFM_C101040WA	XP_718115.1	Q5A942	Peptide-methionine (R)-S-oxide reductase (EC 1.8.4.12)	orf19.3292 CAALFM_C101040WA	Ortholog(s) have peptide-methionine (R)-S-oxide reductase activity, role in cellular response to oxidative stress and cytosol, mitochondrion, nucleus localization;	CAALFM_C101040WA	XM_713022.1	444	274.438	-3.67574	-12.7793	1.09915e-06	17	1	0.0382883	210	69	3.41216	168	153	8.17568	2.90653	3.33818	100	4	0.488739	51	1	0.11036	151	3	0.335586	0.233671	0.155404	179	5	0.560811	244	6	0.65991	336	12	1.32432	0.636261	0.338989	6.6822	0.149651
CAALFM_C111290WA	Has domain(s) with predicted FMN binding, catalytic activity, oxidoreductase activity and role in oxidation-reduction process;	CAALFM_C111290WA	XP_713806.1	Q59W51	Oxidored_FMN domain-containing protein	orf19.673 CAALFM_C111290WA	Has domain(s) with predicted FMN binding, catalytic activity, oxidoreductase activity and role in oxidation-reduction process;	CAALFM_C111290WA	XM_708713.1	1110	358.396	-3.61236	-12.23	0.00012764	65	2	0.0603604	230	839	30.1883	296	13	0.379279	7.65698	14.1279	451	140	6.50541	367	13	0.590991	369	13	0.582883	1.91982	2.78999	450	46	2.07928	442	42	1.94955	547	67	3.0973	1.78153	0.513216	4.1374	0.241698
VMA7	Putative subunit of the V-ATPase complex, which is involved in control of vacuolar pH; highly similar to S. cerevisiae Vma7p; interacts with phosphatidylinositol 3-kinase Vps34p;	VMA7	XP_720930.2	A0A1D8PH17	V-type proton ATPase subunit F	VMA7 orf19.806 CAALFM_C204150CA	Putative subunit of the V-ATPase complex, which is involved in control of vacuolar pH; highly similar to S. cerevisiae Vma7p; interacts with phosphatidylinositol 3-kinase Vps34p;	CAALFM_C204150CA	XM_715837.2	357	74.5232	-3.60835	-12.1961	0.000536861	70	10	1.15686	0	0	0	119	5	0.57423	0.432773	0.472291	50	1	0.148459	0	0	0	60	2	0.288515	0.109244	0.117803	106	3	0.42577	156	7	1	187	12	1.56022	0.746499	0.463151	1.01146	0.988673
CAALFM_C501730WA	Ortholog of C. dubliniensis CD36 : Cd36_51590, C. parapsilosis CDC317 : CPAR2_303610, Candida tenuis NRRL Y-1498 : CANTEDRAFT_135127 and Debaryomyces hansenii CBS767 : DEHA2E19074g;	CAALFM_C501730WA	XP_714618.2	A0A1D8PN86	Uncharacterized protein (Fragment)	orf19.3202 CAALFM_C501730WA	Ortholog of C. dubliniensis CD36 : Cd36_51590, C. parapsilosis CDC317 : CPAR2_303610, Candida tenuis NRRL Y-1498 : CANTEDRAFT_135127 and Debaryomyces hansenii CBS767 : DEHA2E19074g;	CAALFM_C501730WA	XM_709525.2	2562	103.805	-3.59893	-12.1167	4.81504e-08	292	11	0.132709	374	23	0.276347	589	38	0.580406	0.247365	0.186642	655	13	0.249024	304	6	0.107338	577	13	0.245902	0.150566	0.0660678	685	31	0.586261	983	42	0.794301	537	24	0.453942	0.458626	0.140093	0.81211	1.23136
CAALFM_C200870WA	Ortholog of C. dubliniensis CD36 : Cd36_15810, C. parapsilosis CDC317 : CPAR2_212950, Candida tenuis NRRL Y-1498 : CANTEDRAFT_116162 and Debaryomyces hansenii CBS767 : DEHA2D18392g;	CAALFM_C200870WA	XP_719486.1	Q5AD30	Uncharacterized protein	orf19.2037 CAALFM_C200870WA	Ortholog of C. dubliniensis CD36 : Cd36_15810, C. parapsilosis CDC317 : CPAR2_212950, Candida tenuis NRRL Y-1498 : CANTEDRAFT_116162 and Debaryomyces hansenii CBS767 : DEHA2D18392g;	CAALFM_C200870WA	XM_714393.1	459	92.9872	-3.59098	-12.0502	2.04556e-07	96	6	0.607843	28	1	0.0653595	193	15	1.2658	0.484749	0.490831	51	1	0.0915033	73	4	0.422658	89	2	0.211329	0.181373	0.136903	202	8	0.856209	113	4	0.405229	102	2	0.198257	0.364924	0.274696	1.77468	0.563483
CAALFM_C201730WA	Ortholog of S, cerevisiae Spc24; a component of the conserved kinetochore-associated Ndc80 complex involved in chromosome segregation, spindle checkpoint activity and kinetochore clustering; Hap43-induced gene;	CAALFM_C201730WA	XP_722533.2	Q5ALU2	Probable kinetochore protein SPC24	SPC24 CAALFM_C201730WA CaO19.1484 CaO19.9059	Ortholog of S, cerevisiae Spc24; a component of the conserved kinetochore-associated Ndc80 complex involved in chromosome segregation, spindle checkpoint activity and kinetochore clustering; Hap43-induced gene;	CAALFM_C201730WA	XM_717440.2	759	90.5923	-3.59069	-12.0477	8.79769e-07	202	49	1.83663	98	61	2.40711	226	132	5.00659	2.31258	1.37967	104	3	0.187088	124	4	0.262187	74	6	0.374177	0.205863	0.0768718	315	34	2.14888	147	18	1.14229	127	21	1.18182	1.11825	0.465473	3.49303	0.286284
ESS1	Prolyl isomerase (parvulin class); essential; involved in yeast-hyphal switching, Cph1p pathway; has inflexible linker between WW and isomerase domains, unlike human homolog; functional homolog of S. cerevisiae Ess1p;	ESS1	XP_710404.1	Q59KZ2	Peptidyl-prolyl cis-trans isomerase (EC 5.2.1.8)	ESS1 orf19.5196 CAALFM_C104410CA	Prolyl isomerase (parvulin class); essential; involved in yeast-hyphal switching, Cph1p pathway; has inflexible linker between WW and isomerase domains, unlike human homolog; functional homolog of S. cerevisiae Ess1p;	CAALFM_C104410CA	XM_705312.1	534	145.913	-3.57529	-11.9198	1.72392e-05	128	9	0.595506	44	3	0.179775	102	5	0.397004	0.293071	0.169779	122	3	0.26779	81	2	0.168539	102	2	0.185393	0.155431	0.0433642	227	8	0.700375	129	3	0.247191	281	9	0.792135	0.434925	0.238225	0.992863	1.00719
FGR24	Protein encoded in retrotransposon Zorro2 with similarity to retroviral endonuclease-reverse transcriptase proteins; lacks an ortholog in S. cerevisiae; transposon mutation affects filamentous growth;	FGR24	XP_715072.2	A0A1D8PFZ2	Fgr24p	FGR24 orf19.7275 CAALFM_C114570CA	Protein encoded in retrotransposon Zorro2 with similarity to retroviral endonuclease-reverse transcriptase proteins; lacks an ortholog in S. cerevisiae; transposon mutation affects filamentous growth;	CAALFM_C114570CA	XM_709979.2	717	139.649	-3.57121	-11.8862	3.18573e-09	64	155	8.67503	117	136	7.15063	267	100	5.76987	5.39888	1.18651	150	3	0.179916	51	1	0.0739191	273	6	0.357043	0.15272	0.116795	188	5	0.351464	206	6	0.384937	441	18	1.18828	0.481172	0.386833	17.0341	0.0587058
CAALFM_C600180CA	Putative transcription factor with bZIP DNA-binding motif; Hap43p-repressed gene;	CAALFM_C600180CA	XP_712296.1	A0A1D8PPA7	Uncharacterized protein	orf19.1178 CAALFM_C600180CA	Putative transcription factor with bZIP DNA-binding motif; Hap43p-repressed gene;	CAALFM_C600180CA	XM_707203.1	606	227.466	-3.56509	-11.8358	9.31038e-09	97	210	13.0759	132	250	16.2937	81	39	2.20792	7.89439	6.02658	233	6	0.5	0	0	0	101	2	0.173267	0.168317	0.207304	173	8	0.669967	200	9	0.79538	405	12	0.970297	0.608911	0.123163	20.3142	0.0492266
POM152	Putative nuclear pore membrane glycoprotein;	POM152	XP_719528.2	A0A1D8PG44	Pom152p	POM152 orf19.2081 CAALFM_C200470WA	Putative nuclear pore membrane glycoprotein;	CAALFM_C200470WA	XM_714435.2	3786	390.749	-3.54574	-11.6781	3.80922e-05	785	1308	11.07	806	4770	53.6075	1176	7187	82.1484	36.7065	29.2046	1120	65	0.844955	656	73	0.951136	1466	105	1.3616	0.789422	0.222778	2151	187	2.46117	1519	187	2.44744	2106	168	2.19123	1.77496	0.124141	28.6279	0.0349309
CAALFM_C103660WA	Ortholog of C. parapsilosis CDC317 : CPAR2_108915, Candida tenuis NRRL Y-1498 : CANTEDRAFT_102387, Debaryomyces hansenii CBS767 : DEHA2B06776g and Pichia stipitis Pignal : psti_CGOB_00149;	CAALFM_C103660WA	XP_019330632.1	A0A1D8PD34	Uncharacterized protein	orf19.3064.1 CAALFM_C103660WA	Ortholog of C. parapsilosis CDC317 : CPAR2_108915, Candida tenuis NRRL Y-1498 : CANTEDRAFT_102387, Debaryomyces hansenii CBS767 : DEHA2B06776g and Pichia stipitis Pignal : psti_CGOB_00149;	CAALFM_C103660WA	XM_019475087.1	240	106.424	-3.50966	-11.3897	1.30937e-05	47	4	0.616667	83	4	0.658333	50	1	0.191667	0.366667	0.210855	0	0	0	51	1	0.216667	50	1	0.216667	0.108333	0.102138	0	0	0	119	3	0.4625	51	1	0.191667	0.163542	0.189735	2.69732	0.370739
CAALFM_C307540CA	Protein of unknown function; mutants are viable; induced in a cyr1, ras1, or efg1 homozygous null;	CAALFM_C307540CA	XP_719835.1	Q5ADV4	Uncharacterized protein	orf19.6737 CAALFM_C307540CA	Protein of unknown function; mutants are viable; induced in a cyr1, ras1, or efg1 homozygous null;	CAALFM_C307540CA	XM_714742.1	867	208.163	-3.4766	-11.1316	3.21472e-07	83	61	1.87313	193	21	0.655133	172	31	1.29296	0.955306	0.497429	164	4	0.228374	153	4	0.241061	279	15	0.844291	0.328431	0.287402	537	29	1.6955	398	17	0.968858	436	40	2.25836	1.23068	0.527851	1.22545	0.816028
CAALFM_C112240CA	Predicted alanine-tRNA ligase; oxidative stress-induced via Cap1;	CAALFM_C112240CA	XP_716308.2	A0A1D8PFC1	Putative alanine--tRNA ligase	orf19.5239 CAALFM_C112240CA	Predicted alanine-tRNA ligase; oxidative stress-induced via Cap1;	CAALFM_C112240CA	XM_711215.2	1413	302.691	-3.47397	-11.1114	3.00715e-06	267	2121	69.2753	391	869	27.6964	454	518	16.6653	28.4092	22.6527	386	9	0.314225	196	12	0.390658	588	37	1.29441	0.499823	0.445143	576	46	1.57325	402	26	0.902335	570	61	2.08634	1.14048	0.484798	34.639	0.0288692
CAALFM_C406170CA	Ortholog(s) have role in ribosome biogenesis and cytosol, ribosome localization;	CAALFM_C406170CA	XP_715574.1	Q5A199	Translation machinery-associated protein 20	orf19.2920 CAALFM_C406170CA	Ortholog(s) have role in ribosome biogenesis and cytosol, ribosome localization;	CAALFM_C406170CA	XM_710481.2	555	115.801	-3.40291	-10.5774	5.69839e-07	48	1	0.0954955	165	11	0.778378	233	5	0.432432	0.326577	0.278794	50	1	0.0864865	46	1	0.0558559	102	2	0.18018	0.0806306	0.052887	260	6	0.522523	212	7	0.571171	368	12	1.03784	0.532883	0.232306	1.06461	0.93931
CAALFM_C403090WA	Ortholog(s) have RNA polymerase II transcription factor activity, TBP-class protein binding, involved in preinitiation complex assembly, TBP-class protein binding activity;	CAALFM_C403090WA	XP_720435.1	Q5AFC5	Transcription initiation factor IIA large subunit	orf19.2682 CAALFM_C403090WA	Ortholog(s) have RNA polymerase II transcription factor activity, TBP-class protein binding, involved in preinitiation complex assembly, TBP-class protein binding activity;	CAALFM_C403090WA	XM_715342.1	828	117.926	-3.39884	-10.5476	1.97848e-05	119	4	0.150966	182	40	1.59179	295	13	0.60628	0.587258	0.601341	136	4	0.242754	50	1	0.057971	230	5	0.281401	0.145531	0.0975017	359	23	1.3744	455	13	0.745169	256	6	0.353865	0.618357	0.420387	1.53755	0.650386
PGA43	Putative GPI-anchored protein;	PGA43	XP_715565.1	Q5A1A9	Predicted GPI-anchored protein 43	PGA43 CAALFM_C406260WA CaO19.10428 CaO19.2910	Putative GPI-anchored protein;	CAALFM_C406260WA	XM_710472.1	711	147.298	-3.39614	-10.5279	4.08165e-05	231	37	2.01828	174	6	0.267229	80	2	0.111111	0.599156	0.864605	224	40	2.72574	85	30	2.02954	193	100	6.83966	2.89873	2.12253	396	163	10.9001	444	109	7.42475	381	366	24.6343	10.7398	7.43023	0.0878622	11.3815
HHT2	Putative histone H3; farnesol regulated; Hap43-induced; rat catheter and Spider biofilm repressed;	HHT2	XP_711082.1	Q59VN2	Histone H3.1/H3.2	HHT21 HHT1 CAALFM_C104260WA CaO19.1061 CaO19.8663; HHT2 HHT22 CAALFM_CR06810WA CaO19.1853 CaO19.9411	Putative histone H3; farnesol regulated; Hap43-induced; rat catheter and Spider biofilm repressed;	CAALFM_CR06810WA	XM_705990.1	411	15.5848	-3.39149	-10.4939	0.0225222	66	2	0.216545	138	8	0.861314	251	19	1.93187	0.752433	0.707435	101	2	0.257908	0	0	0	51	1	0.131387	0.0973236	0.105297	201	5	0.627737	111	3	0.374696	145	4	0.479319	0.370438	0.103818	3.21717	0.310833
CAALFM_C202920WA	Putative adhesin-like protein; upregulated during growth in the mouse cecum; flow model, rat catheter and Spider biofilm induced;	CAALFM_C202920WA	XP_715354.1	A0A1D8PGQ5	Ubiquitin-like domain-containing protein	orf19.5813 CAALFM_C202920WA	Putative adhesin-like protein; upregulated during growth in the mouse cecum; flow model, rat catheter and Spider biofilm induced;	CAALFM_C202920WA	XM_710261.1	558	77.7919	-3.36441	-10.2988	2.90296e-06	134	23	1.63978	145	137	10.3029	257	128	9.71326	5.41398	3.95218	100	2	0.182796	0	0	0	155	5	0.433692	0.154122	0.17778	248	7	0.594982	221	5	0.449821	254	5	0.453405	0.374552	0.0676007	20.4814	0.0488249
CAALFM_C501410CA	Ortholog(s) have role in protein folding in endoplasmic reticulum and ER membrane protein complex localization;	CAALFM_C501410CA	XP_711335.2	A0A1D8PN56	ER membrane protein complex subunit 1	orf19.4131 CAALFM_C501410CA	Ortholog(s) have role in protein folding in endoplasmic reticulum and ER membrane protein complex localization;	CAALFM_C501410CA	XM_706243.2	2586	392.623	-3.33427	-10.0859	0.000137064	425	2462	38.2382	428	2725	42.7185	646	4067	66.483	36.8599	12.3944	899	57	1.05182	423	12	0.223898	789	40	0.733179	0.502224	0.340971	1197	285	5.14192	1288	205	3.69876	1351	345	6.16203	3.75068	1.01055	17.334	0.05769
CRG1	Methyltransferase involved in sphingolipid homeostasis, methylates a drug cantharidin; decreased expression in hyphae compared to yeast; expression regulated during planktonic growth; flow model biofilm induced; Hap43-repressed gene;	CRG1	XP_711979.2	A0A1D8PSY8	Crg1p	CRG1 CAALFM_CR04960CA orf19.633	Methyltransferase involved in sphingolipid homeostasis, methylates a drug cantharidin; decreased expression in hyphae compared to yeast; expression regulated during planktonic growth; flow model biofilm induced; Hap43-repressed gene;	CAALFM_CR04960CA	XM_706886.2	912	102.612	-3.32824	-10.0439	2.24725e-08	228	148	6.15789	149	27	1.09211	463	38	1.69298	2.23575	2.25976	156	10	0.549342	100	2	0.10636	256	6	0.326754	0.245614	0.180848	352	27	1.44189	385	20	1.08333	380	15	0.783991	0.827303	0.268947	4.1676	0.239946
CAALFM_C401020CA	Ortholog of S. cerevisiae : ESL1, C. dubliniensis CD36 : Cd36_41030, C. parapsilosis CDC317 : CPAR2_401340, Candida tenuis NRRL Y-1498 : CANTEDRAFT_104645 and Debaryomyces hansenii CBS767 : DEHA2E18766g;	CAALFM_C401020CA	XP_722754.1	A0A1D8PL84	PINc domain-containing protein	orf19.4686 CAALFM_C401020CA	Ortholog of S. cerevisiae : ESL1, C. dubliniensis CD36 : Cd36_41030, C. parapsilosis CDC317 : CPAR2_401340, Candida tenuis NRRL Y-1498 : CANTEDRAFT_104645 and Debaryomyces hansenii CBS767 : DEHA2E18766g;	CAALFM_C401020CA	XM_717661.2	3603	144.187	-3.3149	-9.95138	1.05896e-05	752	622	7.79351	725	1109	12.7902	1392	1961	22.8845	10.8671	6.27696	820	19	0.254788	325	7	0.0979739	1067	28	0.376908	0.182417	0.114168	1411	43	0.58035	1469	46	0.642798	1532	59	0.802387	0.506384	0.0934933	31.5535	0.0316922
GCN20	YEF3-subfamily ABC family protein, predicted not to be a transporter;	GCN20	XP_719022.1	Q5ABB0	Putative AAA family ATPase	GCN20 orf19.6060 CAALFM_C100480CA	YEF3-subfamily ABC family protein, predicted not to be a transporter;	CAALFM_C100480CA	XM_713929.2	2256	1083.26	-3.30633	-9.89245	0.000529584	416	235	3.82757	493	2837	49.2074	671	5924	103.372	39.1017	40.6915	591	99	2.12544	583	97	2.09663	815	163	3.52571	1.93695	0.666986	1357	214	4.63165	1226	246	5.2992	1286	215	4.62101	3.63797	0.317225	14.0277	0.0712873
HSK3	Subunit of the Dam1 (DASH) complex, which acts in chromosome segregation by coupling kinetochores to spindle microtubules; expression regulated during planktonic growth;	HSK3	XP_722531.1	Q5ALU4	Hsk3p	HSK3 orf19.1482 CAALFM_C201710WA	Subunit of the Dam1 (DASH) complex, which acts in chromosome segregation by coupling kinetochores to spindle microtubules; expression regulated during planktonic growth;	CAALFM_C201710WA	XM_717438.1	321	89.6582	-3.27938	-9.7094	0.000223032	89	16	2.15888	50	2	0.305296	166	121	16.5576	4.75545	7.26405	101	2	0.317757	0	0	0	102	2	0.280374	0.149533	0.141804	102	2	0.330218	69	2	0.283489	115	5	0.672897	0.321651	0.173606	20.1851	0.0495414
CAALFM_CR09110CA	Putative oxidoreductase; similar to S. cerevisiae Pga3p; possible Kex2p substrate;	CAALFM_CR09110CA	XP_716441.1	A0A1D8PTX6	NADH-cytochrome b5 reductase (EC 1.6.2.2)	CAALFM_CR09110CA orf19.7307	Putative oxidoreductase; similar to S. cerevisiae Pga3p; possible Kex2p substrate;	CAALFM_CR09110CA	XM_711348.1	858	107.685	-3.27551	-9.68341	4.59956e-07	145	52	1.51049	68	80	3.37995	327	24	0.940559	1.45775	1.04192	213	6	0.334499	286	6	0.350816	152	3	0.171329	0.214161	0.0810394	331	9	0.505828	380	10	0.566434	168	4	0.214452	0.321678	0.153646	5.441	0.18379
CAALFM_C600920WA	Putative mitochondrial intermembrane space protein; colony morphology-related gene regulation by Ssn6; regulated by Sef1, Sfu1, and Hap43; Spider biofilm repressed; rat catheter biofilm induced;	CAALFM_C600920WA	XP_714302.1	Q59WV9	Uncharacterized protein	orf19.93 CAALFM_C600920WA	Putative mitochondrial intermembrane space protein; colony morphology-related gene regulation by Ssn6; regulated by Sef1, Sfu1, and Hap43; Spider biofilm repressed; rat catheter biofilm induced;	CAALFM_C600920WA	XM_709209.2	456	139.305	-3.23145	-9.39213	0.000363619	49	1	0.107456	71	4	0.313596	113	3	0.254386	0.16886	0.086659	170	5	0.526316	50	1	0.125	173	6	0.622807	0.318531	0.215555	289	15	1.5614	370	15	1.55263	343	12	1.28728	1.10033	0.127206	0.238022	4.2013
RBD1	Rhomboid-like protein; similar to putative intramembrane serine proteases; role in filamentous growth; Gcn4-regulated; caspofungin repressed; Spider biofilm induced;	RBD1	XP_716303.2	A0A1D8PFE0	RHOMBOID-like protein (EC 3.4.21.-) (Rhomboid-like protein)	RBD1 orf19.5234 CAALFM_C112290CA	Rhomboid-like protein; similar to putative intramembrane serine proteases; role in filamentous growth; Gcn4-regulated; caspofungin repressed; Spider biofilm induced;	CAALFM_C112290CA	XM_711210.2	2010	102.367	-3.22299	-9.33718	8.32611e-06	383	72	1.301	295	43	0.816915	355	835	16.8781	4.749	7.45984	641	46	1.11642	627	21	0.508955	606	62	1.50448	0.782463	0.409697	1129	273	6.65423	783	175	4.19303	985	213	5.17861	4.00647	1.0114	1.98333	0.504204
CAALFM_C405850CA	Protein of unknown function; may play a role in regulation of cell size; rat catheter biofilm repressed;	CAALFM_C405850CA	XP_716580.2	A0A1D8PMF7	Uncharacterized protein	orf19.1272 CAALFM_C405850CA	Protein of unknown function; may play a role in regulation of cell size; rat catheter biofilm repressed;	CAALFM_C405850CA	XM_711487.2	1239	142.487	-3.21477	-9.28414	2.19058e-05	210	873	31.4705	372	45	1.5456	390	16	0.484262	8.3751	14.3634	514	26	1.00081	281	15	0.589992	441	18	0.711057	0.575464	0.172363	744	79	3.03471	742	52	2.04762	657	38	1.44875	1.63277	0.653898	7.58534	0.131833
LYS21	Homocitrate synthase, major isoform; lysine biosynthesis; expression increased in a fluconazole-resistant isolate; colony morphology-related gene regulation by Ssn6; ketoconazole-repressed; regulated by Gcn2, Gcn4, Hap43;	LYS21	XP_713582.1	Q59VG1	Homocitrate synthase (EC 2.3.3.14)	LYS21 orf19.772 CAALFM_C104730CA	Homocitrate synthase, major isoform; lysine biosynthesis; expression increased in a fluconazole-resistant isolate; colony morphology-related gene regulation by Ssn6; ketoconazole-repressed; regulated by Gcn2, Gcn4, Hap43;	CAALFM_C104730CA	XM_708489.2	1287	379.036	-3.21475	-9.28403	1.2975e-05	403	103	3.08081	358	1043	24.1841	429	757	18.6006	11.4664	8.92805	343	7	0.268065	152	3	0.104118	287	8	0.294483	0.166667	0.0842058	624	15	0.564103	504	15	0.574204	726	26	1.00311	0.535354	0.20461	32.6669	0.0306121
KGD1	Putative 2-oxoglutarate dehydrogenase; regulated by Efg1 under yeast but not hyphal growth conditions; transcript induced in an RHE model of oral candidiasis; stationary phase enriched protein; Hap43-repressed; rat catheter biofilm induced;	KGD1	XP_710646.1	A0A1D8PJ26	Alpha-ketoglutarate dehydrogenase	KGD1 orf19.6165 CAALFM_C300880WA	Putative 2-oxoglutarate dehydrogenase; regulated by Efg1 under yeast but not hyphal growth conditions; transcript induced in an RHE model of oral candidiasis; stationary phase enriched protein; Hap43-repressed; rat catheter biofilm induced;	CAALFM_C300880WA	XM_705554.2	2991	231.215	-3.19706	-9.17086	0.000102948	754	270	3.22869	633	1060	12.9044	1167	92	1.15814	4.3228	5.11947	946	67	1.04748	538	11	0.179204	1231	56	0.910398	0.534269	0.381128	1620	592	9.12103	1317	278	4.41257	1843	145	2.33868	3.96807	2.83766	1.92025	0.520766
TIM8	Predicted mitochondrial intermembrane space protein with role in protein import into mitochondrial inner membrane and cytosol;	TIM8	XP_710939.2	Q59MI8	Mitochondrial import inner membrane translocase subunit TIM8	TIM8 CAALFM_C307890WA CaO19.6183	Predicted mitochondrial intermembrane space protein with role in protein import into mitochondrial inner membrane and cytosol;	CAALFM_C307890WA	XM_705847.2	267	157.694	-3.19703	-9.17071	4.60158e-07	0	0	0	0	0	0	165	7	1.05243	0.263109	0.496122	51	1	0.161049	171	4	0.707865	197	6	0.902622	0.442884	0.313912	182	11	1.91011	155	10	1.80899	90	6	1.05993	1.19476	0.379201	0.321326	3.1121
CAALFM_C100200CA	Has domain(s) with predicted nucleic acid binding, nucleotide binding activity;	CAALFM_C100200CA	XP_719045.1	Q5AB89	RRM domain-containing protein	orf19.6083 CAALFM_C100200CA	Has domain(s) with predicted nucleic acid binding, nucleotide binding activity;	CAALFM_C100200CA	XM_713952.1	348	341.913	-3.17444	-9.02822	9.25473e-07	123	401	47.6552	138	62	7.11782	155	486	62.681	29.3635	23.4671	98	2	0.275862	51	1	0.149425	103	5	0.767241	0.298132	0.266487	164	11	1.6523	178	8	1.22701	165	8	1.12644	1.00144	0.227917	45.1896	0.022129
CAALFM_C107850CA	Ortholog(s) have APC-Cdc20 complex activity, enzyme regulator activity;	CAALFM_C107850CA	XP_717594.2	A0A1D8PE86	Anaphase promoting complex subunit	orf19.5056 CAALFM_C107850CA	Ortholog(s) have APC-Cdc20 complex activity, enzyme regulator activity;	CAALFM_C107850CA	XM_712501.2	1440	1198.57	-3.15712	-8.92046	0.00257414	221	7847	197.467	339	92	2.00347	405	37	0.713889	50.0462	92.448	369	33	1.19444	358	18	0.653472	564	59	2.11042	0.989583	0.601327	476	102	3.67639	466	122	4.45694	850	162	5.82153	3.48872	0.886502	22.3505	0.0447417
CAALFM_C403780CA	Putative mitochondrial membrane protein; homozygous transposon insertion causes decreased colony wrinkling under filamentous growth-inducing conditions, but does not block true hyphal formation in liquid media;	CAALFM_C403780CA	XP_709941.2	A0A1D8PLX3	Putative RNA methyltransferase	orf19.1300 CAALFM_C403780CA	Putative mitochondrial membrane protein; homozygous transposon insertion causes decreased colony wrinkling under filamentous growth-inducing conditions, but does not block true hyphal formation in liquid media;	CAALFM_C403780CA	XM_704849.2	1335	94.6929	-3.15012	-8.8773	1.33359e-06	363	91	1.57753	353	73	1.43296	358	85	2.60599	1.40412	0.522244	468	17	0.622472	278	6	0.211985	346	18	0.68015	0.378652	0.208435	670	28	0.993258	479	18	0.668165	401	21	0.791011	0.613109	0.134032	2.83157	0.353161
CAALFM_C304620CA	Ortholog of C. dubliniensis CD36 : Cd36_84570, C. parapsilosis CDC317 : CPAR2_404420, Candida tenuis NRRL Y-1498 : CANTEDRAFT_115339 and Debaryomyces hansenii CBS767 : DEHA2G13618g;	CAALFM_C304620CA	XP_723133.1	Q5ANI3	Uncharacterized protein	orf19.5920 CAALFM_C304620CA	Ortholog of C. dubliniensis CD36 : Cd36_84570, C. parapsilosis CDC317 : CPAR2_404420, Candida tenuis NRRL Y-1498 : CANTEDRAFT_115339 and Debaryomyces hansenii CBS767 : DEHA2G13618g;	CAALFM_C304620CA	XM_718040.1	411	157.428	-3.10834	-8.62392	2.92898e-06	77	34	3.57421	78	57	5.9708	110	16	1.7056	2.81265	1.7457	176	5	0.59854	51	1	0.0997567	249	5	0.610706	0.327251	0.238048	177	7	0.868613	291	9	1.04136	109	4	0.481752	0.597932	0.233968	6.08021	0.164468
CAALFM_CR03660CA	Has domain(s) with predicted RNA methyltransferase activity and role in RNA processing;	CAALFM_CR03660CA	XP_715141.2	A0A1D8PSJ0	Uncharacterized protein	CAALFM_CR03660CA orf19.4365	Has domain(s) with predicted RNA methyltransferase activity and role in RNA processing;	CAALFM_CR03660CA	XM_710048.2	1767	98.466	-3.09204	-8.52703	4.21719e-07	340	744	16.571	254	93	2.05716	417	345	7.35597	6.49604	5.99673	554	19	0.453311	396	13	0.367855	552	38	0.873231	0.423599	0.220867	742	69	1.74024	773	186	4.95416	785	54	1.40464	2.02476	1.60003	5.30644	0.18845
TOR1	Protein similar to TOR family phosphatidylinositol kinases; mutation confers resistance to rapamycin; involved in regulation of ribosome biogenesis, starvation response, and adhesion;	TOR1	XP_714879.2	A0A1D8PHX3	Serine/threonine-protein kinase TOR (EC 2.7.11.1)	TOR1 orf19.2290 CAALFM_C207330WA	Protein similar to TOR family phosphatidylinositol kinases; mutation confers resistance to rapamycin; involved in regulation of ribosome biogenesis, starvation response, and adhesion;	CAALFM_C207330WA	XM_709786.2	7449	413.746	-3.06802	-8.38619	0.00366732	1030	7230	39.8014	1318	115	0.590952	2022	190	0.948852	10.3353	18.4002	1629	337	2.34394	1544	81	0.554303	2667	333	2.30903	1.30182	0.835537	3781	2056	14.5237	3881	1019	7.13707	4203	1179	8.22862	7.47235	3.25545	2.35585	0.424475
YPD1	Phosphohistidine intermediate protein in a phosphorelay signal transduction pathway; residue His69 is the phosphoacceptor histidine; predicted to be soluble and cytosolic; functional homolog of S. cerevisiae Ypd1p;	YPD1	XP_713887.1	Q59WC6	Phosphorelay intermediate protein YPD1	YPD1 CAALFM_C107240WA CaO19.11923 CaO19.4443	Phosphohistidine intermediate protein in a phosphorelay signal transduction pathway; residue His69 is the phosphoacceptor histidine; predicted to be soluble and cytosolic; functional homolog of S. cerevisiae Ypd1p;	CAALFM_C107240WA	XM_708794.1	555	308.897	-3.06603	-8.37466	2.3428e-07	176	314	22.7171	191	594	41.8018	187	179	12.8721	19.3477	12.0096	281	12	1.02703	51	1	0.0846847	308	8	0.673874	0.446396	0.388712	240	8	0.700901	419	21	1.74955	344	15	1.32973	0.945045	0.430934	27.8096	0.0359587
CAALFM_C406770WA	Predicted endoplasmic reticulum zinc transporter; induced by nitric oxide;	CAALFM_C406770WA	XP_715441.1	Q5A0W4	Metal cation transporter	orf19.3132 CAALFM_C406770WA	Predicted endoplasmic reticulum zinc transporter; induced by nitric oxide;	CAALFM_C406770WA	XM_710348.2	1881	165.843	-3.0618	-8.35013	1.46391e-05	353	328	5.81287	399	72	1.32483	474	272	5.02764	3.04133	1.95704	549	15	0.387028	202	4	0.110048	572	19	0.49176	0.247209	0.161035	802	23	0.587985	911	27	0.708134	794	25	0.653907	0.487507	0.049128	8.27894	0.120788
CAALFM_CR10280WA	Protein with a predicted role in cytochrome c oxidase assembly; rat catheter biofilm induced;	CAALFM_CR10280WA	XP_719365.1	A0A1D8PU62	Uncharacterized protein	CAALFM_CR10280WA orf19.7603	Protein with a predicted role in cytochrome c oxidase assembly; rat catheter biofilm induced;	CAALFM_CR10280WA	XM_714272.1	327	79.1633	-3.01778	-8.09918	8.26176e-05	50	2	0.214067	85	18	2.21713	184	24	2.26606	1.17431	0.955992	102	2	0.318043	51	1	0.171254	125	3	0.443425	0.23318	0.111228	208	7	1.0581	150	3	0.446483	111	3	0.443425	0.487003	0.289044	3.26115	0.306641
CAALFM_C107360WA	Ortholog(s) have structural constituent of cytoskeleton activity, role in microtubule nucleation and spindle pole body localization;	CAALFM_C107360WA	XP_713879.1	Q59WD5	Protein STU1	STU1 CAALFM_C107360WA CaO19.11914 CaO19.4435	Ortholog(s) have structural constituent of cytoskeleton activity, role in microtubule nucleation and spindle pole body localization;	CAALFM_C107360WA	XM_708786.2	3912	212.725	-3.01399	-8.07796	0.00192306	561	44	0.443763	708	851	6.35353	1207	88	0.882669	1.91999	2.68842	1048	32	0.422546	622	31	0.388804	1361	62	0.797546	0.402224	0.185243	2057	92	1.17919	1907	83	1.06621	1674	107	1.3819	0.906825	0.130606	2.93341	0.3409
SYN8	Putative endosomal SNARE; role in protein transport; rat catheter and Spider biofilm induced;	SYN8	XP_713244.2	A0A1D8PSE4	Syntaxin	SYN8 CAALFM_CR03140CA orf19.2411	Putative endosomal SNARE; role in protein transport; rat catheter and Spider biofilm induced;	CAALFM_CR03140CA	XM_708151.2	801	81.8429	-2.99829	-7.99052	4.21061e-05	180	7	0.377029	124	4	0.187266	170	5	0.245943	0.202559	0.079328	145	3	0.17603	0	0	0	159	5	0.303371	0.11985	0.124381	272	8	0.490637	432	15	0.911361	394	17	1.05618	0.614544	0.239866	0.551636	1.81279
CAALFM_C405330CA	Putative protein with a predicted role in 60S ribosomal subunit biogenesis; Hap43p-induced gene; ortholog of S. cerevisiae MAK11;	CAALFM_C405330CA	XP_711439.2	A0A1D8PMA9	Uncharacterized protein	orf19.1791 CAALFM_C405330CA	Putative protein with a predicted role in 60S ribosomal subunit biogenesis; Hap43p-induced gene; ortholog of S. cerevisiae MAK11;	CAALFM_C405330CA	XM_706347.2	1476	99.4697	-2.9679	-7.82396	2.9308e-05	222	891	22.6606	238	97	2.65854	412	20	0.50542	6.45613	9.97535	501	14	0.468157	370	8	0.262195	548	16	0.53794	0.317073	0.117059	750	27	0.905827	580	18	0.607046	685	22	0.74729	0.565041	0.122053	14.6379	0.068316
CAALFM_C303200CA	Ortholog of S. cerevisiae : YDR286C, C. glabrata CBS138 : CAGL0H01111g, C. dubliniensis CD36 : Cd36_83160, C. parapsilosis CDC317 : CPAR2_101820 and Candida tenuis NRRL Y-1498 : CANTEDRAFT_113333;	CAALFM_C303200CA	XP_720014.2	A0A1D8PJN7	Glutaredoxin-like protein	orf19.319 CAALFM_C303200CA	Ortholog of S. cerevisiae : YDR286C, C. glabrata CBS138 : CAGL0H01111g, C. dubliniensis CD36 : Cd36_83160, C. parapsilosis CDC317 : CPAR2_101820 and Candida tenuis NRRL Y-1498 : CANTEDRAFT_113333;	CAALFM_C303200CA	XM_714921.2	237	58.1202	-2.96646	-7.81617	0.000942939	19	1	0.0759494	156	12	2.19409	110	5	0.919831	0.797468	0.870658	0	0	0	0	0	0	51	1	0.219409	0.0548523	0.103431	101	3	0.594937	51	1	0.223629	112	3	0.611814	0.357595	0.179147	3.86701	0.258598
UBI3	Fusion of ubiquitin with the S34 protein of the small ribosomal subunit; mRNA decreases upon heat shock, appears to be degraded; functional homolog of S. cerevisiae RPS31; Hap43-induced; Spider biofilm repressed;	UBI3	XP_715397.1	Q5A109	Ubiquitin-ribosomal 40S subunit protein S31 fusion protein	UBI3 orf19.3087 CAALFM_C407180WA	Fusion of ubiquitin with the S34 protein of the small ribosomal subunit; mRNA decreases upon heat shock, appears to be degraded; functional homolog of S. cerevisiae RPS31; Hap43-induced; Spider biofilm repressed;	CAALFM_C407180WA	XM_710304.1	582	234.116	-2.95932	-7.77757	2.03086e-05	327	19	1.28007	256	287	18.9811	364	416	25.6375	11.4747	10.279	267	7	0.62543	203	4	0.335052	329	8	0.682131	0.410653	0.152023	445	27	2.25945	334	11	0.912371	411	14	1.15464	1.08162	0.586318	15.3788	0.0650245
CAALFM_CR09570WA	Ortholog(s) have fungal-type vacuole, mitochondrion localization;	CAALFM_CR09570WA	XP_711304.1	A0A1D8PU01	Uncharacterized protein	CAALFM_CR09570WA orf19.6605	Ortholog(s) have fungal-type vacuole, mitochondrion localization;	CAALFM_CR09570WA	XM_706212.1	864	106.234	-2.90496	-7.48998	4.38746e-06	142	4	0.209491	71	8	0.436343	258	11	0.5625	0.302083	0.146057	287	130	6.04398	162	6	0.303241	445	22	1.1875	1.88368	2.52374	509	1245	58.2454	517	498	23.338	560	80	4.2419	21.4563	22.3596	0.0258855	38.6317
CAALFM_C503870CA	Protein of unknown function; Spider biofilm induced;	CAALFM_C503870CA	XP_711159.1	Q59N81	Uncharacterized protein	orf19.1107 CAALFM_C503870CA	Protein of unknown function; Spider biofilm induced;	CAALFM_C503870CA	XM_706067.2	609	63.4449	-2.89029	-7.41419	3.9392e-05	133	11	0.46798	238	18	1.02299	269	107	4.76847	1.56486	1.90994	277	10	0.788177	113	5	0.37931	295	14	1.06897	0.559113	0.283164	266	17	1.33169	218	14	1.14286	327	27	2.23481	1.17734	0.476521	1.80236	0.554827
CAALFM_C407170CA	Ortholog of C. dubliniensis CD36 : Cd36_54140 and Candida albicans WO-1 : CAWG_04820;	CAALFM_C407170CA	XP_019330947.1	A0A1D8PMT5	Uncharacterized protein	orf19.3087.1 CAALFM_C407170CA	Ortholog of C. dubliniensis CD36 : Cd36_54140 and Candida albicans WO-1 : CAWG_04820;	CAALFM_C407170CA	XM_019475402.1	243	160.806	-2.88558	-7.39004	2.47493e-05	73	38	5.23457	82	13	1.77778	69	79	11.6379	4.66255	4.08483	50	1	0.205761	51	1	0.230453	163	4	0.753086	0.297325	0.252393	119	8	1.71193	187	7	1.4321	189	11	2.22634	1.34259	0.328926	5.68632	0.175861
CAALFM_C400710WA	Has domain(s) with predicted ATP binding activity;	CAALFM_C400710WA	XP_712625.2	A0A1D8PL57	ATPase_2 domain-containing protein	orf19.4171 CAALFM_C400710WA	Has domain(s) with predicted ATP binding activity;	CAALFM_C400710WA	XM_707532.2	1938	152.593	-2.87333	-7.32757	0.000171949	242	1721	39.4675	237	240	4.63003	629	31	0.702786	11.2001	17.4221	447	12	0.304954	352	34	0.854489	785	24	0.613519	0.44324	0.224912	826	52	1.34985	956	51	1.34365	1047	49	1.24407	0.984391	0.0484713	15.6904	0.0637331
CAALFM_C307580WA	Ortholog of C. dubliniensis CD36 : Cd36_87460, C. parapsilosis CDC317 : CPAR2_808260, Debaryomyces hansenii CBS767 : DEHA2F07084g and Pichia stipitis Pignal : psti_CGOB_00185;	CAALFM_C307580WA	XP_019330891.1	A0A1D8PKU3	Uncharacterized protein	orf19.6731.1 CAALFM_C307580WA	Ortholog of C. dubliniensis CD36 : Cd36_87460, C. parapsilosis CDC317 : CPAR2_808260, Debaryomyces hansenii CBS767 : DEHA2F07084g and Pichia stipitis Pignal : psti_CGOB_00185;	CAALFM_C307580WA	XM_019475346.1	270	143.75	-2.86569	-7.28882	5.40909e-05	85	26	3.47037	79	11	1.58148	55	6	0.766667	1.45463	1.13244	0	0	0	18	1	0.0703704	102	2	0.396296	0.116667	0.172637	51	1	0.185185	70	2	0.348148	233	10	1.81852	0.587963	0.734569	4.12878	0.242202
BOI2	Putative SH3-domain-containing protein; mutation confers hypersensitivity to toxic ergosterol analog; Spider biofilm induced;	BOI2	XP_717921.2	A0A1D8PRW9	Boi2p	BOI2 CAALFM_CR01240CA orf19.3230	Putative SH3-domain-containing protein; mutation confers hypersensitivity to toxic ergosterol analog; Spider biofilm induced;	CAALFM_CR01240CA	XM_712828.2	3519	133.484	-2.85806	-7.25039	0.000621654	562	2502	28.1236	752	265	2.99574	1036	65	0.713839	7.9583	12.4182	1054	27	0.390168	501	31	0.431657	1209	41	0.560955	0.345695	0.0727305	1780	81	1.08525	1452	57	0.782325	1873	78	1.07531	0.73572	0.140516	14.7183	0.0679426
RBF1	Transcription factor; glutamine-rich activation domain; binds RPG-box DNA sequences; predominantly nuclear; mutation causes accelerated induction of filamentous growth; antigenic during human oral infection; Sko1p-repressed;	RBF1	XP_719121.1	Q5ABZ2	Transcription factor RBF1 (RPG-box-binding factor 1)	RBF1 CAALFM_C602840CA CaO19.13004 CaO19.5558	Transcription factor; glutamine-rich activation domain; binds RPG-box DNA sequences; predominantly nuclear; mutation causes accelerated induction of filamentous growth; antigenic during human oral infection; Sko1p-repressed;	CAALFM_C602840CA	XM_714028.1	1605	196.821	-2.81759	-7.04982	0.00155991	419	60	1.21371	316	18	0.460436	224	7	0.183801	0.464486	0.435208	472	13	0.405607	200	4	0.133333	599	16	0.49595	0.258723	0.154123	526	18	0.563863	760	25	0.767601	897	38	1.19003	0.630374	0.260777	1.04485	0.957076
CAALFM_C100460WA	Putative TIM23 translocase complex subunit; membrane-localized; Hap43-repressed;	CAALFM_C100460WA	XP_719024.1	Q5ABA8	Uncharacterized protein	orf19.6062 CAALFM_C100460WA	Putative TIM23 translocase complex subunit; membrane-localized; Hap43-repressed;	CAALFM_C100460WA	XM_713931.1	321	110.926	-2.81063	-7.0159	0.000189212	82	5	0.498442	105	36	3.73832	67	16	1.45483	1.4229	1.35916	142	6	0.884735	51	1	0.149533	192	12	1.80997	0.711059	0.679348	28	1	0.0809969	130	5	0.738318	201	6	0.934579	0.438474	0.365026	2.47561	0.403941
MRPL27	Putative 60S ribosomal protein L27, mitochondrial precursor;	MRPL27	XP_721562.1	Q5AHY8	Mitochondrial 54S ribosomal protein YmL27	MRPL27 orf19.3064 CAALFM_C103650CA	Putative 60S ribosomal protein L27, mitochondrial precursor;	CAALFM_C103650CA	XM_716469.1	507	86.8255	-2.80575	-6.9922	0.000127131	125	4	0.293886	247	46	3.14398	267	18	1.39448	1.20809	1.17356	237	8	0.714004	58	2	0.197239	122	4	0.370809	0.320513	0.214724	315	15	1.4142	342	17	1.61933	235	13	1.23669	1.06755	0.156349	1.74067	0.57449
CAALFM_C303510CA	Ortholog(s) have role in aerobic respiration, mRNA metabolic process and mitochondrial outer membrane localization;	CAALFM_C303510CA	XP_720044.2	A0A1D8PJP3	Uncharacterized protein	orf19.349 CAALFM_C303510CA	Ortholog(s) have role in aerobic respiration, mRNA metabolic process and mitochondrial outer membrane localization;	CAALFM_C303510CA	XM_714951.2	2106	118.456	-2.79276	-6.92952	7.40497e-05	477	369	7.53799	381	211	3.97056	510	125	2.52517	3.50843	2.10671	366	25	0.563153	581	21	0.466762	723	56	1.26211	0.573006	0.354402	1141	125	2.87037	752	75	1.74169	912	110	2.48101	1.77327	0.468106	2.99064	0.334377
CAALFM_C503290CA	Mitochondrial ribosomal protein of the small subunit; Spider biofilm repressed;	CAALFM_C503290CA	XP_019330968.1	A0A1D8PNP0	37S ribosomal protein mrp10, mitochondrial	orf19.2650.1 CAALFM_C503290CA	Mitochondrial ribosomal protein of the small subunit; Spider biofilm repressed;	CAALFM_C503290CA	XM_019475423.1	288	61.3027	-2.79094	-6.92081	0.00958319	156	10	1.28819	76	2	0.25	0	0	0	0.384549	0.557753	50	1	0.166667	0	0	0	51	1	0.170139	0.0842014	0.0793985	97	2	0.336806	82	2	0.302083	0	0	0	0.159722	0.151253	3.15302	0.317156
CAALFM_C102720WA	Putative transcription factor with zinc finger DNA-binding motif;	CAALFM_C102720WA	XP_721460.1	Q5AI92	C2H2-type domain-containing protein	orf19.2961 CAALFM_C102720WA	Putative transcription factor with zinc finger DNA-binding motif;	CAALFM_C102720WA	XM_716367.2	1194	83.7891	-2.78921	-6.91253	2.57939e-05	33	3	0.0510888	98	21	0.59464	317	24	0.741206	0.346734	0.296871	246	18	0.711055	303	16	0.657454	397	36	1.33836	0.676717	0.309123	733	71	2.79816	423	74	2.91374	295	141	5.53685	2.81219	1.26467	0.198764	5.0311
CWH8	Putative dolichyl pyrophosphate (Dol-P-P) phosphatase; ketoconazole-induced; expression is increased in a fluconazole-resistant isolate; clade-associated gene expression; Hap43p-induced gene;	CWH8	XP_713776.1	Q59VX6	Dolichyldiphosphatase (EC 3.6.1.43)	CWH8 orf19.3682 CAALFM_C102250WA	Putative dolichyl pyrophosphate (Dol-P-P) phosphatase; ketoconazole-induced; expression is increased in a fluconazole-resistant isolate; clade-associated gene expression; Hap43p-induced gene;	CAALFM_C102250WA	XM_708683.2	726	108.516	-2.7798	-6.86757	0.000177433	95	150	4.39532	124	16	0.523416	178	6	0.311295	1.30751	1.87723	182	4	0.267218	153	3	0.209366	86	4	0.275482	0.188017	0.0294134	179	4	0.282369	262	7	0.480716	460	13	0.87741	0.410124	0.247382	4.37191	0.228733
CAALFM_C112110CA	Protein of unknown function; repressed by nitric oxide;	CAALFM_C112110CA	XP_716323.1	Q5A3L6	Uncharacterized protein	orf19.5254 CAALFM_C112110CA	Protein of unknown function; repressed by nitric oxide;	CAALFM_C112110CA	XM_711230.1	381	76.7139	-2.76871	-6.81497	7.02517e-05	131	74	6.83727	51	22	2.08661	134	114	10.5984	4.88058	3.48275	0	0	0	100	2	0.275591	152	3	0.393701	0.167323	0.164958	134	3	0.401575	51	1	0.120735	101	2	0.257218	0.194882	0.114667	26.9493	0.0371067
RAD32	Protein similar to S. cerevisiae protein with role in nucleotide excision repair; down-regulation associated with azole resistance; Hap43p-repressed gene;	RAD32	XP_720989.2	A0A1D8PGZ5	DNA-directed DNA polymerase eta	RAD32 orf19.866 CAALFM_C203540WA	Protein similar to S. cerevisiae protein with role in nucleotide excision repair; down-regulation associated with azole resistance; Hap43p-repressed gene;	CAALFM_C203540WA	XM_715896.2	1923	110.067	-2.73937	-6.67777	1.07192e-05	490	255	5.54706	387	59	1.13729	453	484	10.9043	4.39717	3.99362	629	21	0.520541	356	8	0.208528	633	25	0.632345	0.340354	0.179342	825	59	1.50078	841	55	1.39106	836	48	1.21529	1.02678	0.117586	6.43267	0.155456
DCG1	Protein of unknown function; ortholog of S. cerevisiae Dcg1; transcript regulated by Nrg1 and Mig1;	DCG1	XP_719943.2	A0A1D8PJG9	Dcg1p	DCG1 orf19.244 CAALFM_C302550CA	Protein of unknown function; ortholog of S. cerevisiae Dcg1; transcript regulated by Nrg1 and Mig1;	CAALFM_C302550CA	XM_714850.2	699	130.366	-2.73837	-6.67318	0.000771284	85	4	0.248927	131	217	13.5837	189	5	0.257511	3.52253	6.28405	163	6	0.397711	156	5	0.353362	163	4	0.288984	0.260014	0.0446378	368	10	0.690987	349	11	0.706724	254	8	0.569385	0.491774	0.0613703	9.37108	0.106711
CAALFM_C404110WA	Protein of unknown function;	CAALFM_C404110WA	XP_019330924.1	A0A1D8PM00	Uncharacterized protein	orf19.5299.1 CAALFM_C404110WA	Protein of unknown function;	CAALFM_C404110WA	XM_019475379.1	138	69.1096	-2.726	-6.61617	0.0104041	50	9	2.92029	50	2	0.666667	50	1	0.333333	0.980072	1.14902	71	22	7.86957	63	4	1.32609	69	22	8.00725	4.30072	3.11758	119	107	37.8406	68	55	19.2174	138	57	20.5217	19.3949	8.48834	0.0827217	12.0887
CAALFM_CR08610WA	Highly conserved subunit of mitochondrial pyruvate carrier; Hap43-repressed; Spider biofilm repressed;	CAALFM_CR08610WA	XP_716273.1	Q5A328	Mitochondrial pyruvate carrier	CAALFM_CR08610WA orf19.6435	Highly conserved subunit of mitochondrial pyruvate carrier; Hap43-repressed; Spider biofilm repressed;	CAALFM_CR08610WA	XM_711180.1	399	109.906	-2.69969	-6.49664	0.000741235	82	7	0.591479	148	4	0.453634	111	4	0.413534	0.364662	0.0762114	107	3	0.363409	51	1	0.125313	166	4	0.478697	0.241855	0.147143	151	3	0.345865	248	6	0.704261	336	8	0.944862	0.498747	0.246111	0.984772	1.01546
BPH1	Ortholog of S. cerevisiae Bph1; a putative ortholog of human Chediak-Higashi syndrome protein and murine beige gene implicated in disease syndromes involving defective lysosomal trafficking; mutant is viable;	BPH1	XP_718848.2	A0A1D8PDU1	Bph1p	BPH1 orf19.6261 CAALFM_C106520CA	Ortholog of S. cerevisiae Bph1; a putative ortholog of human Chediak-Higashi syndrome protein and murine beige gene implicated in disease syndromes involving defective lysosomal trafficking; mutant is viable;	CAALFM_C106520CA	XM_713755.2	6822	70.4492	-2.67718	-6.39604	0.000295127	1124	128	0.792876	1127	552	3.67854	1491	212	1.29097	1.4406	1.25944	1776	91	0.658605	1204	81	0.577983	1654	110	0.776752	0.503335	0.0816276	2752	220	1.56831	2669	177	1.27734	2991	253	1.79845	1.16102	0.213224	1.73111	0.577663
MMS22	Putative adapter subunit of E3 ubiquitin ligase complex, acts with cullin subunit Rtt101p in response to DNA damage; cell-cycle regulated periodic mRNA expression;	MMS22	XP_718651.1	A0A1D8PRP3	Mms22p	MMS22 CAALFM_CR00390WA orf19.7494	Putative adapter subunit of E3 ubiquitin ligase complex, acts with cullin subunit Rtt101p in response to DNA damage; cell-cycle regulated periodic mRNA expression;	CAALFM_CR00390WA	XM_713558.1	5115	153.454	-2.67394	-6.38169	0.00579547	772	45	0.33392	823	51	0.383187	1108	111	0.845357	0.390616	0.230361	1139	42	0.400391	950	34	0.32825	2125	78	0.75523	0.370968	0.186615	2438	108	1.0391	1989	110	1.0651	2484	115	1.09658	0.800196	0.0235007	0.667056	1.49912
CAALFM_C111950WA	Protein of unknown function; rat catheter biofilm induced;	CAALFM_C111950WA	XP_716339.1	Q5A3K0	Uncharacterized protein	orf19.5270 CAALFM_C111950WA	Protein of unknown function; rat catheter biofilm induced;	CAALFM_C111950WA	XM_711246.1	1023	36.6284	-2.66819	-6.35631	8.33847e-06	180	11	0.523949	279	134	5.22776	335	30	1.087	1.70968	2.09732	251	6	0.2913	51	1	0.0400782	307	7	0.331378	0.165689	0.128916	340	15	0.73216	320	10	0.468231	261	12	0.56305	0.44086	0.109162	5.63739	0.177387
CAALFM_C404360WA	Putative cytochrome P450; Hap43-repressed gene;	CAALFM_C404360WA	XP_711539.2	A0A1D8PM13	Uncharacterized protein	orf19.1411 CAALFM_C404360WA	Putative cytochrome P450; Hap43-repressed gene;	CAALFM_C404360WA	XM_706447.2	1803	149.317	-2.6615	-6.32691	3.89444e-05	296	147	3.23572	194	117	2.66278	273	200	4.56517	2.61592	0.796852	543	70	1.89517	454	31	0.890738	539	79	2.14143	1.23184	0.540963	580	137	3.79035	595	93	2.5868	697	130	3.69273	2.51747	0.545807	1.39541	0.716633
UTP13	Putative U3 snoRNA-associated protein; Hap43-induced; repressed in core stress response; physically interacts with TAP-tagged Nop1;	UTP13	XP_720576.2	A0A1D8PNG5	Utp13p	UTP13 orf19.4268 CAALFM_C502550CA	Putative U3 snoRNA-associated protein; Hap43-induced; repressed in core stress response; physically interacts with TAP-tagged Nop1;	CAALFM_C502550CA	XM_715483.2	2400	104.637	-2.65842	-6.31339	0.000409254	629	27	0.440833	533	33	0.622083	669	25	0.389167	0.363021	0.0998728	830	23	0.480417	533	18	0.37125	800	36	0.745833	0.399375	0.157295	1227	118	2.44583	1113	56	1.15542	1267	81	1.70542	1.32667	0.528719	0.42064	2.37733
CAALFM_CR01130WA	Ortholog(s) have role in positive regulation of TORC1 signaling and Seh1-associated complex, extrinsic component of fungal-type vacuolar membrane localization;	CAALFM_CR01130WA	XP_717932.1	Q5A887	WD_REPEATS_REGION domain-containing protein	CAALFM_CR01130WA orf19.3241	Ortholog(s) have role in positive regulation of TORC1 signaling and Seh1-associated complex, extrinsic component of fungal-type vacuolar membrane localization;	CAALFM_CR01130WA	XM_712839.1	4254	138.411	-2.65339	-6.29143	0.0026593	467	783	8.25317	732	59	0.5811	1127	46	0.430183	2.31611	3.65274	1059	29	0.346497	853	25	0.288434	1711	57	0.668782	0.325929	0.1673	2129	73	0.848143	1794	55	0.636342	1923	73	0.848143	0.583157	0.0998438	5.09548	0.196252
APM4	Cargo-binding subunit of the clathrin associated protein complex (AP-2), involved in endocytosis;	APM4	XP_716034.1	Q5A2L1	Apm4p	APM4 orf19.2194 CAALFM_C207880WA	Cargo-binding subunit of the clathrin associated protein complex (AP-2), involved in endocytosis;	CAALFM_C207880WA	XM_710941.2	1413	65.2268	-2.65255	-6.28777	4.8982e-07	416	91	3.2201	230	28	0.972399	509	21	0.542109	1.18365	1.17421	256	9	0.305732	208	6	0.204529	465	14	0.483369	0.248408	0.115252	799	50	1.75796	739	40	1.40906	825	139	4.93206	2.02477	1.58493	1.04141	0.960239
CAALFM_C404560CA	Predicted transmembrane protein with a role in cell wall polymer composition; Plc1-regulated; Spider biofilm induced;	CAALFM_C404560CA	XP_717230.2	A0A1D8PM45	Uncharacterized protein	orf19.3826 CAALFM_C404560CA	Predicted transmembrane protein with a role in cell wall polymer composition; Plc1-regulated; Spider biofilm induced;	CAALFM_C404560CA	XM_712137.2	849	72.5538	-2.63544	-6.21363	3.7567e-05	81	30	1.08245	99	73	2.48292	163	21	0.857479	1.10571	0.719104	157	4	0.226148	102	2	0.117786	204	4	0.235571	0.144876	0.0534423	232	5	0.285041	228	10	0.568905	474	14	0.823322	0.419317	0.219862	3.91962	0.255126
SEC5	Predicted exocyst component; ortholog of S. cerevisiae Sec5p; merged with orf19.75 in Assembly 21;	SEC5	XP_710223.2	A0A1D8PQC5	Exocyst complex component SEC5	SEC5 orf19.74 CAALFM_C604170CA	Predicted exocyst component; ortholog of S. cerevisiae Sec5p; merged with orf19.75 in Assembly 21;	CAALFM_C604170CA	XM_705131.2	2880	78.5195	-2.6348	-6.2109	0.00184023	498	60	0.875347	335	29	0.330903	681	46	0.631944	0.459549	0.222683	510	17	0.295139	456	13	0.226042	262	19	0.327083	0.212066	0.0421694	945	43	0.744792	1055	32	0.559028	724	71	1.22153	0.631337	0.279024	1.08975	0.917643
CAALFM_C400420CA	Ortholog(s) have enzyme inhibitor activity and role in actin cortical patch assembly, negative regulation of catalytic activity, septin cytoskeleton organization;	CAALFM_C400420CA	XP_713352.2	A0A1D8PL12	MHD domain-containing protein	orf19.5671 CAALFM_C400420CA	Ortholog(s) have enzyme inhibitor activity and role in actin cortical patch assembly, negative regulation of catalytic activity, septin cytoskeleton organization;	CAALFM_C400420CA	XM_708259.2	2436	274.184	-2.63148	-6.19661	0.00160191	631	117	1.14573	632	58	0.67775	958	31	0.486043	0.577381	0.277077	1083	40	0.816502	466	48	0.874384	1282	57	1.1564	0.711823	0.148481	1352	90	1.79557	1554	75	1.50328	1578	129	2.56281	1.46541	0.446801	0.530379	1.88544
DED81	Putative tRNA-Asn synthetase; genes encoding ribosomal subunits, translation factors, tRNA synthetases are downregulated upon phagocytosis by murine macrophage; protein enriched in stationary phase yeast cultures;	DED81	XP_712154.1	Q59R18	Asparaginyl-tRNA synthetase (EC 6.1.1.22)	DED81 orf19.6702 CAALFM_C703670WA	Putative tRNA-Asn synthetase; genes encoding ribosomal subunits, translation factors, tRNA synthetases are downregulated upon phagocytosis by murine macrophage; protein enriched in stationary phase yeast cultures;	CAALFM_C703670WA	XM_707061.1	1659	103.669	-2.62609	-6.17349	0.000231134	456	242	6.4575	255	11	0.256178	475	18	0.418927	1.78315	2.88574	314	7	0.211573	192	6	0.165763	493	14	0.416516	0.198463	0.109025	781	37	1.1079	829	22	0.670886	739	27	0.816154	0.648734	0.181718	4.20953	0.237556
CAALFM_C502310CA	Planktonic growth-induced gene;	CAALFM_C502310CA	XP_019330963.1	A0A1D8PNF0	Uncharacterized protein	orf19.4239 CAALFM_C502310CA	Planktonic growth-induced gene;	CAALFM_C502310CA	XM_019475418.1	1932	80.3497	-2.61117	-6.11	8.18671e-06	389	171	3.07712	440	70	1.31832	593	81	1.58437	1.49495	0.774056	363	10	0.259317	352	9	0.23913	650	24	0.614907	0.278339	0.172582	1017	75	1.8235	984	84	2.35041	755	21	0.556418	1.18258	0.752887	2.04659	0.488618
CAALFM_C108730WA	Ortholog(s) have role in CVT pathway, intra-Golgi vesicle-mediated transport and Golgi transport complex localization;	CAALFM_C108730WA	XP_723418.2	A0A1D8PEI0	Conserved oligomeric Golgi complex subunit 5	orf19.4731 CAALFM_C108730WA	Ortholog(s) have role in CVT pathway, intra-Golgi vesicle-mediated transport and Golgi transport complex localization;	CAALFM_C108730WA	XM_718325.2	1176	99.6462	-2.60589	-6.08766	0.000978592	199	5	0.204082	155	7	0.261054	255	7	0.218537	0.170918	0.0241812	252	5	0.19898	253	6	0.24915	269	7	0.294218	0.185587	0.0388994	377	10	0.410714	371	9	0.380102	719	18	0.772109	0.390731	0.178018	0.593139	1.68595
PRE2	Putative proteasome beta-5 subunit; macrophage-induced protein;	PRE2	XP_714824.1	Q59Z65	Proteasome endopeptidase complex (EC 3.4.25.1)	PRE2 orf19.2233 CAALFM_C206820CA	Putative proteasome beta-5 subunit; macrophage-induced protein;	CAALFM_C206820CA	XM_709731.1	858	65.9687	-2.59939	-6.0603	3.53348e-07	135	5	0.185315	41	1	0.0477855	191	7	0.342657	0.143939	0.120471	152	3	0.168998	101	2	0.108392	254	7	0.40676	0.171037	0.128767	383	10	0.561772	183	12	0.682984	367	13	0.723776	0.492133	0.0688008	0.434095	2.30364
CAALFM_C701100CA	Predicted ORF overlapping the Major Repeat Sequence on chromosome 7; member of a family encoded by FGR6-related genes in the RB2 repeat sequence;	CAALFM_C701100CA	XP_720299.2	A0A1D8PQR9	Uncharacterized protein	orf19.6896 CAALFM_C701100CA	Predicted ORF overlapping the Major Repeat Sequence on chromosome 7; member of a family encoded by FGR6-related genes in the RB2 repeat sequence;	CAALFM_C701100CA	XM_715206.2	1539	6.88258	-2.59688	-6.04976	0.00488629	51	3	0.042885	153	7	0.129955	334	18	0.414555	0.146849	0.158716	317	10	0.319038	102	2	0.0643275	169	13	0.445744	0.207277	0.158609	456	23	0.727745	361	9	0.280052	580	21	0.669266	0.419266	0.1987	0.468758	2.1333
SIT1	Transporter of ferrichrome siderophores, not ferrioxamine B; required for human epithelial cell invasion in vitro, not for mouse systemic infection; regulated by iron, Sfu1, Rfg1, Tup1, Hap43; rat catheter and Spider biofilm induced;	SIT1	XP_716020.1	Q5A2T6	Siderophore transporter	SIT1 orf19.2179 CAALFM_C208050CA	Transporter of ferrichrome siderophores, not ferrioxamine B; required for human epithelial cell invasion in vitro, not for mouse systemic infection; regulated by iron, Sfu1, Rfg1, Tup1, Hap43; rat catheter and Spider biofilm induced;	CAALFM_C208050CA	XM_710927.1	1815	134.2	-2.58695	-6.00828	0.000805212	309	9	0.208264	371	49	0.901377	630	40	0.853444	0.490771	0.316045	262	9	0.244628	383	10	0.26832	680	21	0.560331	0.26832	0.143566	1179	49	1.29917	779	37	0.992287	968	37	0.991185	0.820661	0.144928	0.901341	1.10946
CAALFM_CR01550CA	Ortholog(s) have 3'-5'-exodeoxyribonuclease activity, endonuclease activity, role in apoptotic DNA fragmentation, cellular response to oxidative stress and cytosol, nucleus localization;	CAALFM_CR01550CA	XP_718209.2	A0A1D8PS00	3'-5'-exodeoxyribonuclease (Fragment)	CAALFM_CR01550CA orf19.2541	Ortholog(s) have 3'-5'-exodeoxyribonuclease activity, endonuclease activity, role in apoptotic DNA fragmentation, cellular response to oxidative stress and cytosol, nucleus localization;	CAALFM_CR01550CA	XM_713116.2	1242	141.735	-2.58338	-5.99343	2.19246e-05	337	111	2.62077	300	60	1.2963	394	63	1.70209	1.40479	0.554064	99	2	0.0708535	255	6	0.232689	263	9	0.350242	0.163446	0.114536	547	28	1.08776	411	20	0.793881	466	29	1.1562	0.759461	0.157171	3.04427	0.328485
CAALFM_C503940CA	Putative multidrug resistance protein; upregulated by Efg1p;	CAALFM_C503940CA	XP_710957.2	A0A1D8PNU2	Uncharacterized protein	orf19.3218 CAALFM_C503940CA	Putative multidrug resistance protein; upregulated by Efg1p;	CAALFM_C503940CA	XM_705865.2	1464	59.3517	-2.57236	-5.94783	1.35215e-05	220	21	0.554645	356	108	2.92486	400	22	0.570355	1.01247	1.11365	51	1	0.0355191	172	5	0.168716	416	9	0.284153	0.122097	0.101591	649	18	0.60724	461	15	0.5	613	15	0.516393	0.405908	0.0471669	3.83506	0.260752
MED3	RNA polymerase II mediator complex subunit;	MED3	XP_711863.2	A0A1D8PMH1	Med3p	MED3 orf19.4415 CAALFM_C406050WA	RNA polymerase II mediator complex subunit;	CAALFM_C406050WA	XM_706770.2	594	76.9499	-2.56352	-5.91149	4.82347e-05	178	7	0.36532	170	16	0.949495	52	7	0.392256	0.426768	0.269259	102	2	0.161616	0	0	0	118	4	0.356902	0.12963	0.145921	175	7	0.584175	102	2	0.173401	150	3	0.240741	0.249579	0.179882	2.25083	0.44428
CAALFM_C109000WA	Ortholog of S. cerevisiae : YTP1, C. dubliniensis CD36 : Cd36_08490, C. parapsilosis CDC317 : CPAR2_801590, Candida tenuis NRRL Y-1498 : CANTEDRAFT_109732 and Debaryomyces hansenii CBS767 : DEHA2C10384g;	CAALFM_C109000WA	XP_723442.2	A0A1D8PEG0	Ytp1 domain-containing protein	orf19.4756 CAALFM_C109000WA	Ortholog of S. cerevisiae : YTP1, C. dubliniensis CD36 : Cd36_08490, C. parapsilosis CDC317 : CPAR2_801590, Candida tenuis NRRL Y-1498 : CANTEDRAFT_109732 and Debaryomyces hansenii CBS767 : DEHA2C10384g;	CAALFM_C109000WA	XM_718349.2	1656	65.0326	-2.55412	-5.87309	8.22552e-05	145	5	0.093599	281	75	1.51027	465	15	0.338768	0.485658	0.618193	443	12	0.342995	306	6	0.175725	776	23	0.684179	0.300725	0.211584	782	78	2.14915	858	51	1.43056	768	87	2.41787	1.4994	0.416786	0.539584	1.85328
CAALFM_C104340CA	Ortholog(s) have cytoplasm localization;	CAALFM_C104340CA	XP_713674.2	A0A1D8PDB8	Uncharacterized protein	orf19.1070 CAALFM_C104340CA	Ortholog(s) have cytoplasm localization;	CAALFM_C104340CA	XM_708581.2	954	52.8687	-2.55047	-5.85824	0.000136133	236	68	2.64885	80	6	0.196017	273	23	0.974843	0.954927	1.02335	105	42	2.19916	101	6	0.312369	275	9	0.425577	0.734277	0.863996	362	17	0.794549	345	9	0.453878	345	14	0.70021	0.487159	0.143618	1.56361	0.639544
CAALFM_C504540CA	Ortholog of C. dubliniensis CD36 : Cd36_54170, C. parapsilosis CDC317 : CPAR2_100960, Candida tenuis NRRL Y-1498 : CANTEDRAFT_96367 and Debaryomyces hansenii CBS767 : DEHA2G24618g;	CAALFM_C504540CA	XP_721849.1	A0A1D8PNZ6	Uncharacterized protein	orf19.3940 CAALFM_C504540CA	Ortholog of C. dubliniensis CD36 : Cd36_54170, C. parapsilosis CDC317 : CPAR2_100960, Candida tenuis NRRL Y-1498 : CANTEDRAFT_96367 and Debaryomyces hansenii CBS767 : DEHA2G24618g;	CAALFM_C504540CA	XM_716756.1	903	55.7464	-2.54902	-5.85236	2.10183e-05	113	33	1.44075	162	274	12.9856	112	24	0.955703	3.84551	5.56015	101	2	0.112957	134	4	0.219269	129	3	0.169435	0.125415	0.0434301	411	10	0.542636	223	8	0.44186	338	15	0.825028	0.452381	0.162179	13.311	0.075126
CAALFM_CR00990WA	Ortholog(s) have peptidase activity, role in protein targeting to ER, signal peptide processing and signal peptidase complex localization;	CAALFM_CR00990WA	XP_717949.1	Q5A869	Signal peptidase complex catalytic subunit SEC11 (EC 3.4.21.89) (Signal peptidase I)	SEC11 CAALFM_CR00990WA CaO19.10769 CaO19.3259	Ortholog(s) have peptidase activity, role in protein targeting to ER, signal peptide processing and signal peptidase complex localization;	CAALFM_CR00990WA	XM_712856.1	501	20.4684	-2.54314	-5.82858	0.00545237	32	1	0.0638723	157	9	0.722555	21	1	0.0439122	0.207585	0.315316	49	1	0.0878244	0	0	0	120	3	0.301397	0.0973054	0.126564	151	3	0.277445	101	2	0.195609	163	4	0.399202	0.218064	0.0836473	1.31646	0.759615
CAALFM_C105950CA	Protein of unknown function; induced in high iron; repressed in core caspofungin response; ketoconazole-repressed; colony morphology-related gene regulation by Ssn6; possibly subject to Kex2 processing;	CAALFM_C105950CA	XP_718474.1	A0A1D8PDN8	Uncharacterized protein	orf19.2452 CAALFM_C105950CA	Protein of unknown function; induced in high iron; repressed in core caspofungin response; ketoconazole-repressed; colony morphology-related gene regulation by Ssn6; possibly subject to Kex2 processing;	CAALFM_C105950CA	XM_713381.1	1248	103.67	-2.53829	-5.809	0.000910409	208	8	0.214744	276	165	5.19712	353	12	0.407051	1.45473	2.30472	240	6	0.237179	51	1	0.0408654	463	14	0.541667	0.204928	0.206035	312	21	0.846154	505	17	0.675481	681	36	1.37019	0.722957	0.295592	3.13558	0.31892
CAALFM_C301220WA	Putative transcription factor with zinc finger DNA-binding motif;	CAALFM_C301220WA	XP_721800.1	Q5AJ63	Fungal_trans domain-containing protein	orf19.1729 CAALFM_C301220WA	Putative transcription factor with zinc finger DNA-binding motif;	CAALFM_C301220WA	XM_716707.1	1008	64.5533	-2.50442	-5.6742	0.000249945	177	29	1.29563	196	24	1.06151	103	8	0.380952	0.684524	0.38796	268	52	2.41964	229	23	1.10615	308	97	4.70437	2.05754	1.4867	541	361	15.9454	361	169	7.72123	508	194	9.13591	8.20064	3.59024	0.133459	7.49293
RFA2	Putative DNA replication factor A; RNA abundance regulated by cell cycle, tyrosol and cell density;	RFA2	XP_714857.1	Q59Z33	Rfa2p	RFA2 orf19.2267 CAALFM_C207120WA	Putative DNA replication factor A; RNA abundance regulated by cell cycle, tyrosol and cell density;	CAALFM_C207120WA	XM_709764.1	819	71.0232	-2.49853	-5.6511	0.000328071	74	3	0.126984	19	1	0.02442	79	3	0.120879	0.0680708	0.0469764	182	18	1.0928	184	6	0.358974	229	18	1.08669	0.634615	0.344497	448	80	4.66178	301	57	3.43346	300	82	4.779	3.21856	0.608551	0.0353323	28.3027
CAALFM_C405260WA	Subunit of Elongator complex; required for modification of wobble nucleosides in tRNA in S. cerevisiae; Hap43-induced gene;	CAALFM_C405260WA	XP_710122.1	A0A1D8PMB2	Elongator subunit	orf19.2631 CAALFM_C405260WA	Subunit of Elongator complex; required for modification of wobble nucleosides in tRNA in S. cerevisiae; Hap43-induced gene;	CAALFM_C405260WA	XM_705030.1	990	113.723	-2.49788	-5.64854	5.01794e-06	169	257	8.42828	256	415	14.5273	251	112	3.57172	6.63182	4.48216	366	8	0.383838	169	7	0.336364	377	12	0.610101	0.332576	0.119434	379	17	0.836364	388	17	0.844444	627	22	1.10808	0.697222	0.126227	12.8798	0.0776407
CAALFM_C504910WA	Protein required for maturation of 18S rRNA; rat catheter biofilm repressed;	CAALFM_C504910WA	XP_721887.1	Q5AK42	rRNA-processing protein EFG1	CAALFM_C504910WA CaO19.11461 CaO19.3978	Protein required for maturation of 18S rRNA; rat catheter biofilm repressed;	CAALFM_C504910WA	XM_716794.1	714	135.565	-2.49708	-5.64541	9.59436e-05	93	8	0.306723	79	18	0.710084	103	10	0.393557	0.352591	0.173343	142	13	0.921569	54	3	0.219888	282	19	1.35294	0.623599	0.466934	430	59	4.18207	402	41	2.94538	269	28	1.9986	2.28151	0.894015	0.242738	4.11966
MET4	Putative transcription coactivator; predicted role in sulfur amino acid metabolism; required for yeast cell adherence to silicone substrate; Spider biofilm induced;	MET4	XP_717115.1	Q5A5T7	Met4p	MET4 orf19.5312 CAALFM_C404000WA	Putative transcription coactivator; predicted role in sulfur amino acid metabolism; required for yeast cell adherence to silicone substrate; Spider biofilm induced;	CAALFM_C404000WA	XM_712022.1	1158	152.825	-2.49538	-5.63876	3.40315e-05	231	87	2.93523	264	359	12.1598	452	93	2.97496	4.51749	4.33915	531	107	4.47582	420	30	1.2513	744	259	10.8472	4.14357	3.98709	546	416	17.5786	747	343	14.7668	766	420	17.4931	12.4596	1.30578	0.544171	1.83766
CAALFM_CR03410WA	Protein of unknown function; possibly an essential gene, disruptants not obtained by UAU1 method;	CAALFM_CR03410WA	XP_713214.1	Q59UI3	Uncharacterized protein	CAALFM_CR03410WA orf19.2381	Protein of unknown function; possibly an essential gene, disruptants not obtained by UAU1 method;	CAALFM_CR03410WA	XM_708121.1	939	173.859	-2.47848	-5.57309	6.73521e-05	183	147	4.84558	164	63	2.19808	222	19	0.678381	1.93051	1.72189	286	7	0.362087	172	9	0.484558	390	16	0.841321	0.421991	0.20329	597	36	1.86475	479	23	1.2311	608	49	2.61448	1.42758	0.565428	2.08752	0.479037
CAALFM_C306490WA	Putative protein of unknown function; Hap43p-repressed gene; ortholog of S. cerevisiae YJL218W;	CAALFM_C306490WA	XP_716098.1	A0A1D8PKI3	Acetyltransferase	orf19.7437 CAALFM_C306490WA	Putative protein of unknown function; Hap43p-repressed gene; ortholog of S. cerevisiae YJL218W;	CAALFM_C306490WA	XM_711005.1	924	228.678	-2.46202	-5.50987	0.000113267	319	181	7.15584	322	740	32.0823	552	177	7.2013	11.6098	11.7397	532	18	0.959957	327	10	0.505411	497	17	0.876623	0.585498	0.197584	620	23	1.19697	808	27	1.39502	674	39	2.04654	1.15963	0.36293	13.3054	0.0751573
CAALFM_C201070WA	Ortholog(s) have RNA polymerase I activity and role in regulation of cell size, transcription elongation from RNA polymerase I promoter, transcription of nuclear large rRNA transcript from RNA polymerase I promoter;	CAALFM_C201070WA	XP_719466.1	Q5AD50	DNA-directed RNA polymerase I subunit	orf19.2017 CAALFM_C201070WA	Ortholog(s) have RNA polymerase I activity and role in regulation of cell size, transcription elongation from RNA polymerase I promoter, transcription of nuclear large rRNA transcript from RNA polymerase I promoter;	CAALFM_C201070WA	XM_714373.1	1182	87.3059	-2.44339	-5.43919	1.95996e-05	312	206	4.93909	201	70	1.83841	309	23	0.679357	1.86421	1.79824	214	5	0.228426	178	5	0.191201	408	10	0.430626	0.212563	0.105195	796	32	1.32657	615	16	0.683587	696	21	0.86802	0.719543	0.270329	4	0.25
RPC11	Putative RNA polymerase III subunit C11; repressed in core caspofungin response; Spider biofilm induced;	RPC11	XP_717162.1	Q5A5N9	DNA-directed RNA polymerase subunit	RPC11 orf19.5360 CAALFM_C210770WA	Putative RNA polymerase III subunit C11; repressed in core caspofungin response; Spider biofilm induced;	CAALFM_C210770WA	XM_712069.1	336	88.0818	-2.4365	-5.41326	0.000759092	49	1	0.16369	18	3	0.178571	64	2	0.184524	0.131696	0.00876167	51	1	0.142857	100	2	0.252976	102	2	0.279762	0.168899	0.0592421	188	6	0.901786	139	4	0.550595	234	8	1.07738	0.63244	0.219006	0.328691	3.04237
CAALFM_C302410CA	Ortholog(s) have ubiquitin-protein transferase activity and role in protein ubiquitination involved in ubiquitin-dependent protein catabolic process;	CAALFM_C302410CA	XP_019330842.1	A0A1D8PJI9	Ubiquitin-protein ligase	orf19.229 CAALFM_C302410CA	Ortholog(s) have ubiquitin-protein transferase activity and role in protein ubiquitination involved in ubiquitin-dependent protein catabolic process;	CAALFM_C302410CA	XM_019475297.1	1254	40.5915	-2.43313	-5.40064	0.000428553	184	5	0.161085	156	41	1.05502	293	11	0.346093	0.39055	0.385276	100	2	0.0869219	102	2	0.0837321	402	12	0.484848	0.163876	0.188341	608	14	0.539075	553	15	0.592504	394	8	0.318979	0.36264	0.118374	1.48353	0.674068
PHO113	Putative constitutive acid phosphatase; Rim101-repressed; DTT-extractable; N-glycosylated; possibly an essential gene, disruptants not obtained by UAU1 method;	PHO113	XP_713442.1	Q59UY6	Acid phosphatase (EC 3.1.3.2)	PHO113 CAALFM_CR02180WA orf19.2619	Putative constitutive acid phosphatase; Rim101-repressed; DTT-extractable; N-glycosylated; possibly an essential gene, disruptants not obtained by UAU1 method;	CAALFM_CR02180WA	XM_708349.2	1389	48.2355	-2.42466	-5.36904	0.000140776	206	7	0.203024	191	12	0.402448	291	29	0.925846	0.382829	0.304811	150	3	0.102952	153	3	0.115191	309	7	0.24622	0.116091	0.0648455	282	9	0.331174	545	24	0.855292	596	24	0.850972	0.509359	0.24606	1.22417	0.816878
SPE1	Ornithine decarboxylase; enzyme of polyamine biosynthesis; mutant is viable; functionally complements polyamine auxotrophy of S. cerevisiae spe1 mutant; downregulated upon adherence to polystyrene;	SPE1	XP_718994.2	P78599	Ornithine decarboxylase (ODC) (EC 4.1.1.17)	SPE1 ORD1 CAALFM_C100740CA CaO19.13453 CaO19.6032	Ornithine decarboxylase; enzyme of polyamine biosynthesis; mutant is viable; functionally complements polyamine auxotrophy of S. cerevisiae spe1 mutant; downregulated upon adherence to polystyrene;	CAALFM_C100740CA	XM_713901.2	1422	41.6573	-2.42177	-5.3583	7.27599e-06	290	10	0.274965	107	46	1.09916	319	253	5.30239	1.66913	2.20155	295	6	0.210267	49	1	0.0344585	274	6	0.215893	0.115155	0.0842344	376	10	0.345288	244	7	0.248242	568	15	0.528129	0.280415	0.116039	8.43911	0.118496
CAALFM_C100760WA	Protein of unknown function; transcript detected on high-resolution tiling arrays;	CAALFM_C100760WA	XP_718992.1	Q5ABE0	Uncharacterized protein	orf19.6030 CAALFM_C100760WA	Protein of unknown function; transcript detected on high-resolution tiling arrays;	CAALFM_C100760WA	XM_713899.1	660	274.027	-2.41605	-5.33709	2.46201e-05	172	459	17.3924	181	531	18.9212	160	223	8.79545	11.2773	4.45691	187	6	0.468182	239	5	0.375758	335	14	1.04697	0.472727	0.297034	541	41	2.97576	425	21	1.58939	460	23	1.65909	1.55606	0.637745	11.1173	0.0899503
CAALFM_C106120CA	Has domain(s) with predicted flap-structured DNA binding activity and role in double-strand break repair via single-strand annealing, removal of nonhomologous ends;	CAALFM_C106120CA	XP_718456.1	A0A1D8PDQ2	Uncharacterized protein	orf19.2433 CAALFM_C106120CA	Has domain(s) with predicted flap-structured DNA binding activity and role in double-strand break repair via single-strand annealing, removal of nonhomologous ends;	CAALFM_C106120CA	XM_713363.1	630	43.9364	-2.4138	-5.32877	0.00131449	147	52	3.54286	183	36	2.63492	185	166	12.7651	4.73571	4.57644	110	4	0.322222	150	4	0.292063	324	9	0.736508	0.337698	0.202779	228	7	0.552381	150	3	0.231746	278	9	0.673016	0.364286	0.186213	13.4924	0.074116
CAALFM_C110280CA	Putative protein of unknown function; induced by prostaglandins;	CAALFM_C110280CA	XP_723580.1	Q5AP65	Protein FMP52, mitochondrial	FMP52 CAALFM_C110280CA CaO19.12363 CaO19.4898	Putative protein of unknown function; induced by prostaglandins;	CAALFM_C110280CA	XM_718487.1	690	71.474	-2.41295	-5.32564	2.8267e-06	191	34	1.89565	270	81	4.33913	192	30	1.69855	1.98333	1.20102	102	3	0.211594	203	4	0.292754	191	5	0.34058	0.211232	0.053241	493	19	1.33188	334	12	0.866667	435	13	0.923188	0.780435	0.207272	4	0.25
CAALFM_C206300WA	Ortholog(s) have mRNA binding, pre-mRNA 5'-splice site binding activity, role in mRNA 5'-splice site recognition and U1 snRNP, U2-type prespliceosome, commitment complex localization;	CAALFM_C206300WA	XP_711484.1	Q59P44	U1 small nuclear ribonucleoprotein C (U1 snRNP C) (U1-C) (U1C)	YHC1 CAALFM_C206300WA CaO19.12947 CaO19.5492	Ortholog(s) have mRNA binding, pre-mRNA 5'-splice site binding activity, role in mRNA 5'-splice site recognition and U1 snRNP, U2-type prespliceosome, commitment complex localization;	CAALFM_C206300WA	XM_706392.1	453	131.506	-2.40415	-5.29325	5.24349e-05	203	54	5.06402	147	10	1.01766	135	12	0.97351	1.7638	1.91796	149	3	0.335541	111	3	0.306843	157	4	0.430464	0.268212	0.0528266	237	11	1.2362	131	6	0.662252	142	7	0.750552	0.662252	0.252339	3.79122	0.263767
CAALFM_C303460CA	Protein of unknown function; upregulated by fluphenazine treatment or in an azole-resistant strain that overexpresses CDR1 and CDR2; transcript possibly regulated by Tac1;	CAALFM_C303460CA	XP_720039.1	Q5AEC5	Uncharacterized protein	orf19.344 CAALFM_C303460CA	Protein of unknown function; upregulated by fluphenazine treatment or in an azole-resistant strain that overexpresses CDR1 and CDR2; transcript possibly regulated by Tac1;	CAALFM_C303460CA	XM_714946.1	816	63.5039	-2.3975	-5.2689	2.09026e-06	195	173	6.8076	214	218	7.71569	298	241	9.58578	6.02727	1.15663	253	26	1.54044	168	4	0.226716	182	14	0.828431	0.648897	0.536956	276	9	0.529412	362	20	1.19485	339	15	0.928922	0.663297	0.273484	9.18655	0.108855
CAALFM_C113840WA	Ortholog(s) have inorganic cation transmembrane transporter activity and role in cellular cobalt ion homeostasis, cellular manganese ion homeostasis, cobalt ion transport, manganese ion transport;	CAALFM_C113840WA	XP_722225.2	A0A1D8PFT1	Divalent metal ion transporter	orf19.5022 CAALFM_C113840WA	Ortholog(s) have inorganic cation transmembrane transporter activity and role in cellular cobalt ion homeostasis, cellular manganese ion homeostasis, cobalt ion transport, manganese ion transport;	CAALFM_C113840WA	XM_717132.2	1956	103.868	-2.39192	-5.24855	0.000123653	417	240	4.18149	454	126	2.50665	588	79	1.70194	2.09752	1.03284	616	17	0.439673	383	11	0.276585	831	28	0.697342	0.3534	0.173214	1202	120	2.85072	816	44	1.08027	1048	47	1.17434	1.27633	0.813333	2.57407	0.388489
CAALFM_C201320WA	Ortholog(s) have structural molecule activity, role in proteasome assembly, ubiquitin-dependent protein catabolic process and nucleus, proteasome regulatory particle, lid subcomplex, proteasome storage granule localization;	CAALFM_C201320WA	XP_719443.2	A0A1D8PGA6	Proteasome regulatory particle lid subunit	RPN9 orf19.1993 CAALFM_C201320WA	Ortholog(s) have structural molecule activity, role in proteasome assembly, ubiquitin-dependent protein catabolic process and nucleus, proteasome regulatory particle, lid subcomplex, proteasome storage granule localization;	CAALFM_C201320WA	XM_714350.2	1242	27.9273	-2.38591	-5.22673	4.28938e-05	307	22	0.636876	260	41	1.12319	346	38	1.04589	0.70149	0.213378	152	3	0.117552	185	4	0.15781	97	3	0.116747	0.0980274	0.0191702	232	5	0.194042	312	8	0.319646	304	6	0.236715	0.187601	0.0521481	4.91191	0.203587
CAALFM_C404400CA	Protein of unknown function; Spider biofilm induced;	CAALFM_C404400CA	XP_019330927.1	A0A1D8PM37	Uncharacterized protein	orf19.1409.3 CAALFM_C404400CA	Protein of unknown function; Spider biofilm induced;	CAALFM_C404400CA	XM_019475382.1	276	19.5362	-2.38137	-5.21032	0.0536113	26	1	0.0978261	89	2	0.293478	77	7	0.865942	0.314312	0.325917	50	1	0.155797	0	0	0	163	4	0.713768	0.217391	0.306426	114	7	1.1413	75	6	1.01812	65	6	0.992754	0.788043	0.064881	0.625225	1.59942
CAALFM_C700210CA	Ortholog(s) have telomeric DNA binding activity, role in protein localization to chromosome, telomere maintenance via telomerase and ASTRA complex, nuclear chromosome, telomeric region localization;	CAALFM_C700210CA	XP_720392.2	A0A1D8PQI3	Telomere_reg-2 domain-containing protein	orf19.7101 CAALFM_C700210CA	Ortholog(s) have telomeric DNA binding activity, role in protein localization to chromosome, telomere maintenance via telomerase and ASTRA complex, nuclear chromosome, telomeric region localization;	CAALFM_C700210CA	XM_715299.2	2367	125.711	-2.37599	-5.19093	0.00119648	648	66	1.0545	454	24	0.356147	679	42	0.74398	0.538657	0.285683	525	17	0.340938	266	13	0.276299	792	33	0.694973	0.328052	0.184031	989	64	1.37685	1233	55	1.15801	1290	67	1.43304	0.991973	0.118646	0.816131	1.22529
CMK2	Putative calmodulin-dependent protein kinase; involved in cell wall integrity and oxidative stress response;	CMK2	XP_714400.1	Q59XV1	Calmodulin-dependent protein kinase	CMK2 orf19.1754 CAALFM_C210260CA	Putative calmodulin-dependent protein kinase; involved in cell wall integrity and oxidative stress response;	CAALFM_C210260CA	XM_709307.2	1434	108.549	-2.36845	-5.16384	8.37412e-05	358	720	22.1562	231	149	4.4219	393	230	5.77406	8.08804	8.06025	364	23	0.821478	335	9	0.306834	340	25	0.903766	0.50802	0.264146	813	155	5.33473	734	73	2.60809	709	62	2.21827	2.54027	1.3864	5.30661	0.188444
FAD1	Ortholog(s) have ATP binding, FMN adenylyltransferase activity, magnesium ion binding activity, role in FAD biosynthetic process and cytosol, nucleus localization;	FAD1	XP_019330679.1	A0A1D8PED9	FMN adenylyltransferase	FAD1 orf19.4723 CAALFM_C108650CA	Ortholog(s) have ATP binding, FMN adenylyltransferase activity, magnesium ion binding activity, role in FAD biosynthetic process and cytosol, nucleus localization;	CAALFM_C108650CA	XM_019475134.1	852	53.4866	-2.36611	-5.15548	9.07475e-05	144	4	0.187793	139	6	0.225352	260	10	0.399061	0.203052	0.0920262	293	15	0.86385	102	2	0.112676	376	25	1.42019	0.599178	0.535761	445	28	1.59507	291	15	0.849765	190	25	1.36385	0.952171	0.311488	0.261774	3.82009
CAALFM_C104640WA	Ortholog(s) have serine hydrolase activity, triglyceride lipase activity, role in lipid homeostasis and lipid particle localization;	CAALFM_C104640WA	XP_713592.2	A0A1D8PDD7	Triacylglycerol lipase	orf19.782 CAALFM_C104640WA	Ortholog(s) have serine hydrolase activity, triglyceride lipase activity, role in lipid homeostasis and lipid particle localization;	CAALFM_C104640WA	XM_708499.2	1962	75.2269	-2.35928	-5.13115	0.00333766	238	10	0.194699	349	14	0.2579	523	30	0.616208	0.267202	0.185607	504	2214	59.8751	365	250	6.76555	689	1139	30.8853	24.3815	21.7123	970	1282	34.4546	856	2290	61.8145	703	2030	54.5535	37.7057	11.5722	0.00860731	116.18
CAALFM_C200860CA	Protein of unknown function; Spider biofilm induced;	CAALFM_C200860CA	XP_719487.1	Q5AD29	Uncharacterized protein	orf19.2038 CAALFM_C200860CA	Protein of unknown function; Spider biofilm induced;	CAALFM_C200860CA	XM_714394.1	1257	54.2484	-2.34604	-5.08427	0.000628054	181	72	1.26253	262	254	6.35004	327	260	7.62848	3.81026	2.7496	165	7	0.249801	230	7	0.264916	173	8	0.294352	0.202267	0.0184982	706	48	1.8751	590	29	1.11217	604	50	1.95465	1.23548	0.37979	5.30032	0.188668
URK1	Protein similar to uridine kinase; repressed by ciclopirox olamine; Spider biofilm induced;	URK1	XP_723080.1	Q5ANN6	Uridine kinase (EC 2.7.1.48)	URK1 orf19.5864 CAALFM_C304220CA	Protein similar to uridine kinase; repressed by ciclopirox olamine; Spider biofilm induced;	CAALFM_C304220CA	XM_717987.1	1638	28.2094	-2.34574	-5.08322	1.46538e-05	186	26	0.503053	203	125	2.77778	353	14	0.29243	0.893315	1.12525	203	4	0.122711	102	2	0.0543346	171	4	0.116606	0.0734127	0.0308945	450	19	0.570208	339	11	0.344933	454	10	0.297314	0.303114	0.119018	4.74503	0.210747
CAALFM_C300470WA	Ortholog(s) have role in ER to Golgi vesicle-mediated transport and endoplasmic reticulum localization;	CAALFM_C300470WA	XP_717790.1	Q5A7P8	Uncharacterized protein	orf19.5418 CAALFM_C300470WA	Ortholog(s) have role in ER to Golgi vesicle-mediated transport and endoplasmic reticulum localization;	CAALFM_C300470WA	XM_712697.1	1434	112.497	-2.34342	-5.07504	0.00128332	314	35	0.953975	193	83	2.09554	417	58	1.40377	1.11332	0.469518	611	32	1.03905	278	12	0.403068	489	29	0.978382	0.605126	0.286578	1088	71	2.36611	611	35	1.17782	920	56	1.82566	1.3424	0.485775	1.14332	0.874648
CAALFM_C401510WA	Ortholog(s) have carbonyl reductase (NADPH) activity, serine 3-dehydrogenase activity and cytosol, nucleus, ribosome localization;	CAALFM_C401510WA	XP_722705.1	Q5AML3	Oxidoreductase	orf19.4633 CAALFM_C401510WA	Ortholog(s) have carbonyl reductase (NADPH) activity, serine 3-dehydrogenase activity and cytosol, nucleus, ribosome localization;	CAALFM_C401510WA	XM_717612.2	807	79.6748	-2.33365	-5.0408	2.55335e-05	192	149	7.86121	130	58	2.78439	239	37	1.92813	3.14343	2.6185	259	6	0.355638	50	1	0.0619579	262	13	0.763321	0.295229	0.287588	472	36	2.12268	294	33	1.92069	370	37	2.1995	1.56072	0.117584	3.38741	0.29521
CAALFM_C603050CA	Protein of unknown function; transcript is upregulated in clinical isolates from HIV+ patients with oral candidiasis;	CAALFM_C603050CA	XP_719149.2	A0A1D8PQ21	Uncharacterized protein	orf19.5587 CAALFM_C603050CA	Protein of unknown function; transcript is upregulated in clinical isolates from HIV+ patients with oral candidiasis;	CAALFM_C603050CA	XM_714056.2	1401	91.2044	-2.32823	-5.02188	0.00108742	280	9	0.24768	403	44	1.15989	313	131	3.79586	1.30086	1.50444	546	25	0.877944	305	6	0.212705	392	10	0.334761	0.356353	0.289154	878	49	1.6995	457	18	0.647395	623	26	0.902213	0.812277	0.448148	2.22629	0.449177
CAALFM_C103600WA	OPutative dolichyl-diphosphooligosaccharide-protein glycotransferase; role in protein N-linked glycosylation; Spider biofilm repressed;	CAALFM_C103600WA	XP_721558.1	Q5AHZ2	Dolichyl-diphosphooligosaccharide--protein glycosyltransferase subunit 2	orf19.3060 CAALFM_C103600WA	OPutative dolichyl-diphosphooligosaccharide-protein glycotransferase; role in protein N-linked glycosylation; Spider biofilm repressed;	CAALFM_C103600WA	XM_716465.1	828	123.583	-2.3233	-5.00476	2.57258e-05	95	164	7.68599	166	255	12.4094	156	68	3.13527	5.80767	3.78638	212	10	0.580918	293	7	0.398551	399	13	0.745169	0.431159	0.141571	408	21	1.22585	349	24	1.40942	395	17	0.9843	0.904891	0.174092	8.69379	0.115025
HEM4	Putative uroporphyrinogen III synthase; induced in high iron or elevated CO2; alkaline, Hap43-repressed;	HEM4	XP_714390.2	A0A1D8PIS5	Hydroxymethylbilane hydrolyase [cyclizing] (EC 4.2.1.75) (Uroporphyrinogen-III cosynthase)	HEM4 orf19.1744 CAALFM_C210340WA	Putative uroporphyrinogen III synthase; induced in high iron or elevated CO2; alkaline, Hap43-repressed;	CAALFM_C210340WA	XM_709297.2	816	71.8843	-2.3087	-4.95436	2.04084e-05	52	47	1.87377	164	17	0.642157	202	20	0.783088	0.824755	0.550388	115	3	0.170343	125	5	0.289216	213	8	0.484069	0.235907	0.129324	203	4	0.246324	483	13	0.79902	311	8	0.491422	0.384191	0.226118	2.66008	0.375929
CAALFM_C107630WA	Ortholog(s) have glutathione disulfide oxidoreductase activity, role in cellular response to oxidative stress, response to osmotic stress and mitochondrial matrix localization;	CAALFM_C107630WA	XP_711724.1	Q59PW1	Monothiol glutaredoxin	orf19.2782 CAALFM_C107630WA	Ortholog(s) have glutathione disulfide oxidoreductase activity, role in cellular response to oxidative stress, response to osmotic stress and mitochondrial matrix localization;	CAALFM_C107630WA	XM_706632.1	528	53.6185	-2.30735	-4.94975	0.00130458	57	16	1.35606	126	48	4.16667	215	131	11.4886	4.25284	4.27109	102	2	0.191288	0	0	0	148	8	0.753788	0.236269	0.319929	310	10	0.918561	187	6	0.549242	274	11	0.956439	0.606061	0.183678	10.0978	0.0990314
CAALFM_C102160WA	Ortholog(s) have Rab guanyl-nucleotide exchange factor activity and role in ER to Golgi vesicle-mediated transport, chromosome organization;	CAALFM_C102160WA	XP_713767.1	Q59VY5	Trafficking protein particle complex subunit	orf19.3673 CAALFM_C102160WA	Ortholog(s) have Rab guanyl-nucleotide exchange factor activity and role in ER to Golgi vesicle-mediated transport, chromosome organization;	CAALFM_C102160WA	XM_708674.1	507	44.8911	-2.30259	-4.93342	0.000454936	104	3	0.270217	46	1	0.0848126	55	2	0.110454	0.116371	0.0820275	102	2	0.199211	51	1	0.0986193	152	3	0.278107	0.143984	0.0734536	346	10	1.01578	221	5	0.499014	202	5	0.483235	0.499507	0.247409	0.361686	2.76483
MST1	Ortholog(s) have role in mitochondrial threonyl-tRNA aminoacylation and mitochondrion localization;	MST1	XP_721482.2	A0A1D8PCV0	Threonyl-tRNA synthetase (EC 6.1.1.3)	MST1 orf19.2984 CAALFM_C102930CA	Ortholog(s) have role in mitochondrial threonyl-tRNA aminoacylation and mitochondrion localization;	CAALFM_C102930CA	XM_716389.2	1368	80.1423	-2.30009	-4.92487	0.000297317	219	7	0.202485	405	80	1.78582	397	12	0.320175	0.57712	0.720255	302	70	2.90789	304	34	1.36696	374	119	5.03216	2.32675	1.50262	712	179	7.23026	715	201	8.00804	695	153	6.05921	5.32438	0.800988	0.150859	6.62872
PRM1	Putative membrane protein with a predicted role in membrane fusion during mating; Hap43p-repressed gene; protein induced during the mating process;	PRM1	XP_713802.2	Q59W55	Plasma membrane fusion protein PRM1	PRM1 CAALFM_C111340WA CaO19.669 CaO19.8286	Putative membrane protein with a predicted role in membrane fusion during mating; Hap43p-repressed gene; protein induced during the mating process;	CAALFM_C111340WA	XM_708709.2	1872	59.5628	-2.28766	-4.88265	7.64324e-06	170	61	1.14957	258	40	0.757479	274	54	1.00962	0.729167	0.162241	301	8	0.215278	337	9	0.241453	443	16	0.423077	0.219952	0.0924078	800	21	0.546474	671	24	0.622863	887	37	0.978632	0.536993	0.188316	1.92661	0.519048
CAALFM_C403340CA	Protein with homology to NADH dehydrogenase; regulated by Sef1p-, Sfu1p-, and Hap43p;	CAALFM_C403340CA	XP_710306.1	A0A1D8PLT2	Pyr_redox_2 domain-containing protein	orf19.1438 CAALFM_C403340CA	Protein with homology to NADH dehydrogenase; regulated by Sef1p-, Sfu1p-, and Hap43p;	CAALFM_C403340CA	XM_705214.1	1224	83.8583	-2.28184	-4.86298	8.6962e-05	138	12	0.308824	251	285	7.48529	470	449	11.9469	4.93525	4.79412	242	5	0.204248	253	6	0.25817	490	18	0.712418	0.293709	0.22791	654	27	1.0719	558	19	0.775327	725	35	1.38072	0.806985	0.247167	8.96753	0.111513
CAALFM_C200510WA	Protein of unknown function; S. pombe ortholog SPAC7D4.05 encodes a predicted hydrolase; Hap43-repressed; Spider biofilm induced;	CAALFM_C200510WA	XP_719523.2	A0A1D8PG52	Uncharacterized protein	orf19.2076 CAALFM_C200510WA	Protein of unknown function; S. pombe ortholog SPAC7D4.05 encodes a predicted hydrolase; Hap43-repressed; Spider biofilm induced;	CAALFM_C200510WA	XM_714430.2	1005	36.9254	-2.27513	-4.84041	0.000223309	168	7	0.289552	178	15	0.638806	314	14	0.61791	0.386567	0.159942	260	7	0.343284	114	6	0.283582	222	11	0.552239	0.294776	0.115182	363	30	1.44776	349	19	0.913433	357	20	0.974129	0.833831	0.238867	0.685034	1.45978
STB5	Putative transcription factor with zinc cluster DNA-binding motif; has similarity to S. cerevisiae Stb5p; Hap43p-repressed gene;	STB5	XP_718131.1	Q5A926	Stb5p	STB5 orf19.3308 CAALFM_C101200WA	Putative transcription factor with zinc cluster DNA-binding motif; has similarity to S. cerevisiae Stb5p; Hap43p-repressed gene;	CAALFM_C101200WA	XM_713038.1	1923	72.8581	-2.25621	-4.77736	0.000128192	482	49	0.945918	397	65	1.18149	413	18	0.336973	0.616095	0.355826	524	13	0.325013	226	5	0.127405	803	22	0.560582	0.25325	0.17707	1041	43	1.09568	1046	42	1.08476	957	45	1.13833	0.829693	0.0231096	1.13782	0.878877
CAALFM_C401730CA	Ortholog(s) have cytoplasmic mRNA processing body, cytosol, nucleus localization;	CAALFM_C401730CA	XP_722693.2	A0A1D8PLC3	Putative tubulin tyrosine ligase	orf19.4621 CAALFM_C401730CA	Ortholog(s) have cytoplasmic mRNA processing body, cytosol, nucleus localization;	CAALFM_C401730CA	XM_717600.2	2118	86.1501	-2.23818	-4.718	0.000408571	513	19	0.359301	499	46	0.895656	766	124	2.26629	0.880312	0.802975	405	14	0.316336	164	6	0.14542	517	17	0.388574	0.212583	0.101956	882	40	0.899906	704	24	0.55288	943	46	1.04627	0.624764	0.206904	2.10262	0.475597
CAALFM_C112830CA	Ortholog(s) have ubiquitin binding activity and cytoplasm localization;	CAALFM_C112830CA	XP_722124.2	A0A1D8PFH9	WD_REPEATS_REGION domain-containing protein	orf19.4913 CAALFM_C112830CA	Ortholog(s) have ubiquitin binding activity and cytoplasm localization;	CAALFM_C112830CA	XM_717031.2	3627	51.1986	-2.22003	-4.65902	0.00093076	588	106	1.20292	454	63	0.667494	1126	102	1.12297	0.748346	0.235828	843	74	0.961676	417	12	0.160739	757	74	0.950096	0.518128	0.374866	1485	69	0.908189	1579	80	1.07665	1547	71	0.968018	0.738213	0.0697283	1.19131	0.839412
CAALFM_C601680CA	Has domain(s) with predicted hydrolase activity, acting on carbon-nitrogen (but not peptide) bonds, in linear amidines, metal ion binding activity;	CAALFM_C601680CA	XP_716727.2	A0A1D8PPP3	Uncharacterized protein	GBU1 orf19.3418 CAALFM_C601680CA	Has domain(s) with predicted hydrolase activity, acting on carbon-nitrogen (but not peptide) bonds, in linear amidines, metal ion binding activity;	CAALFM_C601680CA	XM_711634.2	1086	61.8442	-2.21854	-4.65423	0.000774523	17	1	0.0156538	172	15	0.443831	282	8	0.302947	0.190608	0.178176	283	9	0.40884	114	4	0.1814	518	15	0.701657	0.322974	0.212953	519	19	0.850829	631	25	1.13444	528	19	0.862799	0.712017	0.130965	0.368327	2.71498
CAP4	Predicted bZip transcription factor; possibly an essential gene, disruptants not obtained by UAU1 method;	CAP4	XP_720984.1	Q5AHD5	Cap4p	CAP4 orf19.861 CAALFM_C203590CA	Predicted bZip transcription factor; possibly an essential gene, disruptants not obtained by UAU1 method;	CAALFM_C203590CA	XM_715891.1	531	44.0013	-2.21733	-4.65031	0.00157785	299	47	3.22787	133	4	0.27307	240	10	0.747646	1.06215	1.29562	51	1	0.0922787	50	1	0.105461	284	9	0.885122	0.270716	0.370682	270	10	0.951036	167	9	0.864407	276	12	1.12994	0.736347	0.110565	2.1094	0.474069
RPB7	Functional homolog of S. cerevisiae Rpb7; essential subunit of RNA Polymerase II; enhances hyperfilamentation of an S. cerevisiae rpb4 mutant; suppresses defects of S. cerevisiae rpb4 and ess1 mutants; Spider biofilm repressed;	RPB7	XP_718170.1	Q5A8Y7	DNA-directed RNA polymerase II subunit	RPB7 orf19.3347 CAALFM_C101570CA	Functional homolog of S. cerevisiae Rpb7; essential subunit of RNA Polymerase II; enhances hyperfilamentation of an S. cerevisiae rpb4 mutant; suppresses defects of S. cerevisiae rpb4 and ess1 mutants; Spider biofilm repressed;	CAALFM_C101570CA	XM_713077.2	522	43.2604	-2.21534	-4.64391	0.00809009	101	3	0.210728	35	1	0.0517241	179	5	0.411877	0.168582	0.147367	194	14	1.43295	74	2	0.14751	131	17	1.74904	0.832375	0.692594	286	100	9.85824	245	51	5.19157	201	39	3.87165	4.73036	2.56816	0.0606113	16.4986
ERG2	C-8 sterol isomerase; enzyme of ergosterol biosynthesis; converts fecosterol to episterol; mutant is hypersensitive to multiple drugs; ketoconazole-induced; flow model and Spider biofilm repressed;	ERG2	XP_718988.2	A0A1D8PCB9	C-8 sterol isomerase	ERG2 orf19.6026 CAALFM_C100800CA	C-8 sterol isomerase; enzyme of ergosterol biosynthesis; converts fecosterol to episterol; mutant is hypersensitive to multiple drugs; ketoconazole-induced; flow model and Spider biofilm repressed;	CAALFM_C100800CA	XM_713895.2	654	18.6363	-2.21498	-4.64277	0.00804011	185	6	0.33945	195	6	0.336391	0	0	0	0.16896	0.159302	100	2	0.137615	0	0	0	51	1	0.0764526	0.0535168	0.0562964	202	9	0.683486	208	5	0.368502	257	10	0.735474	0.446865	0.162134	0.675325	1.48077
PRO3	Delta 1-pyrroline-5-carboxylate reductase; protein induced during the mating process; alkaline induced; stationary phase enriched protein; Spider biofilm repressed;	PRO3	XP_713331.1	A0A1D8PKZ7	Pyrroline-5-carboxylate reductase (EC 1.5.1.2)	PRO3 orf19.5650 CAALFM_C400240CA	Delta 1-pyrroline-5-carboxylate reductase; protein induced during the mating process; alkaline induced; stationary phase enriched protein; Spider biofilm repressed;	CAALFM_C400240CA	XM_708238.1	825	52.8331	-2.21213	-4.6336	9.07475e-05	31	1	0.0412121	86	14	0.638788	42	9	0.396364	0.269091	0.245402	0	0	0	194	4	0.249697	306	7	0.427879	0.169394	0.175492	416	14	0.827879	442	12	0.724848	398	11	0.676364	0.557273	0.0631778	0.740617	1.35023
TEF4	Putative translation elongation factor; genes encoding ribosomal subunits, translation factors, and tRNA synthetases are downregulated upon phagocytosis by murine macrophage;	TEF4	XP_712034.1	Q59QS1	Tef4p	TEF4 orf19.2652 CAALFM_C503270WA	Putative translation elongation factor; genes encoding ribosomal subunits, translation factors, and tRNA synthetases are downregulated upon phagocytosis by murine macrophage;	CAALFM_C503270WA	XM_706941.1	660	17.8153	-2.20987	-4.62632	0.00589204	0	0	0	115	4	0.24697	138	5	0.213636	0.115152	0.109415	50	1	0.0712121	101	2	0.14697	0	0	0	0.0545455	0.0600097	172	4	0.283333	203	4	0.298485	0	0	0	0.145455	0.137275	1.15152	0.868421
PEP8	Protein similar to S. cerevisiae Pep8p, which is involved in retrograde transport; transposon mutation affects filamentous growth;	PEP8	XP_712728.2	A0A1D8PJS7	Retromer subunit	PEP8 orf19.6927 CAALFM_C303880CA	Protein similar to S. cerevisiae Pep8p, which is involved in retrograde transport; transposon mutation affects filamentous growth;	CAALFM_C303880CA	XM_707635.2	1044	120.005	-2.20643	-4.61531	0.00764243	162	44	1.88793	162	5	0.208812	192	9	0.298851	0.598898	0.771198	293	6	0.29023	127	4	0.193487	518	35	1.65613	0.534962	0.667863	510	30	1.41379	374	14	0.653257	447	39	1.79598	0.965757	0.474961	0.798149	1.2529
CAALFM_C704120WA	Ortholog of C. dubliniensis CD36 : Cd36_73790, C. parapsilosis CDC317 : CPAR2_702880, Candida tenuis NRRL Y-1498 : CANTEDRAFT_92070 and Debaryomyces hansenii CBS767 : DEHA2D10318g;	CAALFM_C704120WA	XP_715212.1	A0A1D8PRH9	Uncharacterized protein	orf19.7163 CAALFM_C704120WA	Ortholog of C. dubliniensis CD36 : Cd36_73790, C. parapsilosis CDC317 : CPAR2_702880, Candida tenuis NRRL Y-1498 : CANTEDRAFT_92070 and Debaryomyces hansenii CBS767 : DEHA2D10318g;	CAALFM_C704120WA	XM_710119.1	408	28.8415	-2.20221	-4.60184	0.00539073	0	0	0	84	5	0.458333	87	3	0.382353	0.210172	0.200565	208	37	4.47059	101	2	0.210784	231	9	1.01471	1.42402	1.84798	193	598	72.6961	188	218	26.5931	214	41	4.84559	26.0337	28.2884	0.0153087	65.3222
CAALFM_C113370WA	Ortholog(s) have role in ER-associated ubiquitin-dependent protein catabolic process and cytoplasm, nucleus localization;	CAALFM_C113370WA	XP_722173.2	A0A1D8PFN5	TPR_REGION domain-containing protein (Fragment)	orf19.4963 CAALFM_C113370WA	Ortholog(s) have role in ER-associated ubiquitin-dependent protein catabolic process and cytoplasm, nucleus localization;	CAALFM_C113370WA	XM_717080.2	1175	44.6742	-2.19736	-4.58639	4.08746e-05	261	25	0.714894	284	67	1.8417	443	136	3.21362	1.44255	1.02173	205	6	0.233191	274	7	0.297872	51	1	0.0425532	0.143404	0.108379	428	12	0.486809	375	11	0.450213	420	17	0.714043	0.412766	0.116705	5.18745	0.192773
CAALFM_C404130WA	Ortholog(s) have role in mitochondrial respiratory chain complex IV assembly and integral component of mitochondrial inner membrane localization;	CAALFM_C404130WA	XP_717100.1	Q5A5V4	Uncharacterized protein	orf19.5296 CAALFM_C404130WA	Ortholog(s) have role in mitochondrial respiratory chain complex IV assembly and integral component of mitochondrial inner membrane localization;	CAALFM_C404130WA	XM_712007.1	663	43.596	-2.19571	-4.58114	0.00059118	160	19	1.05279	174	14	0.770739	174	36	2.10709	0.982655	0.575126	102	2	0.15083	244	5	0.349925	101	2	0.146305	0.161765	0.0949388	161	4	0.31825	277	7	0.527903	355	9	0.644042	0.372549	0.134818	3.67819	0.271873
CAALFM_C203260WA	Ortholog(s) have cytosol, nucleus localization;	CAALFM_C203260WA	XP_721023.1	Q5AH92	PITH domain-containing protein	orf19.904 CAALFM_C203260WA	Ortholog(s) have cytosol, nucleus localization;	CAALFM_C203260WA	XM_715930.1	702	29.2317	-2.19362	-4.57451	0.000364379	300	19	0.961538	74	2	0.0982906	188	11	0.609687	0.417379	0.35442	51	1	0.0683761	0	0	0	112	8	0.552707	0.155271	0.246021	203	4	0.270655	337	9	0.632479	366	12	0.82906	0.433048	0.231271	1.41889	0.704778
CAALFM_C104910CA	Has domain(s) with predicted methyltransferase activity and role in metabolic process;	CAALFM_C104910CA	XP_713562.2	A0A1D8PDG0	Methyltransf_11 domain-containing protein	orf19.752 CAALFM_C104910CA	Has domain(s) with predicted methyltransferase activity and role in metabolic process;	CAALFM_C104910CA	XM_708469.2	960	83.0204	-2.19345	-4.57399	0.00287942	47	4	0.145833	199	77	2.64062	260	6	0.282292	0.767188	1.14525	385	16	0.825	258	10	0.511458	289	11	0.557292	0.473437	0.138274	584	42	2.13854	398	18	0.916667	546	30	1.50208	1.13932	0.498973	0.951397	1.05109
CAALFM_C208030WA	Ortholog of Spathaspora passalidarum NRRL Y-27907 : spas_CGOB_00067 and Candida albicans WO-1 : CAWG_05895;	CAALFM_C208030WA	XP_716022.1	Q5A2T5	Uncharacterized protein	orf19.2181 CAALFM_C208030WA	Ortholog of Spathaspora passalidarum NRRL Y-27907 : spas_CGOB_00067 and Candida albicans WO-1 : CAWG_05895;	CAALFM_C208030WA	XM_710929.1	531	17.5086	-2.18274	-4.54016	0.0302738	125	13	0.591337	118	56	2.66102	110	24	1.11299	1.09134	0.878893	69	2	0.190207	120	4	0.357815	189	15	1.4049	0.48823	0.537478	300	15	1.43691	262	22	1.99058	474	17	1.48964	1.22928	0.249505	1.27083	0.786885
CAALFM_C401230CA	Protein of unknown function; hyphal-induced expression, regulated by Cyr1, Ras1, Efg1; Spider biofilm induced;	CAALFM_C401230CA	XP_722736.1	Q5AMI0	Uncharacterized protein	orf19.4666 CAALFM_C401230CA	Protein of unknown function; hyphal-induced expression, regulated by Cyr1, Ras1, Efg1; Spider biofilm induced;	CAALFM_C401230CA	XM_717643.1	411	49.8411	-2.17859	-4.5271	0.00209919	207	57	5.90268	146	16	1.74453	205	62	6.29927	3.48662	2.06002	51	1	0.107056	102	2	0.253041	153	3	0.357664	0.17944	0.102774	151	3	0.360097	105	5	0.591241	204	7	0.873479	0.456204	0.209933	10.9703	0.0911549
CAALFM_C500390CA	Protein of unknown function; transcript repressed upon yeast-hyphal switch; fluconazole-induced; Hap43-repressed; flow model biofilm induced;	CAALFM_C500390CA	XP_716790.1	Q5A4Z5	Uncharacterized protein	orf19.951 CAALFM_C500390CA	Protein of unknown function; transcript repressed upon yeast-hyphal switch; fluconazole-induced; Hap43-repressed; flow model biofilm induced;	CAALFM_C500390CA	XM_711697.1	489	88.2037	-2.17794	-4.52508	0.000126858	146	26	1.56442	57	88	5.31697	205	27	1.71575	2.14928	1.7344	183	5	0.498978	49	1	0.110429	211	8	0.842536	0.362986	0.299069	117	3	0.294479	149	5	0.529652	328	13	1.31493	0.534765	0.436308	4.78815	0.208849
ARV1	Lipid transporter involved in sterol trafficking and transport of glycosylphosphatidylinositol and sphingolipid precursors;	ARV1	XP_723143.1	Q5ANH2	Protein ARV1	ARV1 CAALFM_C304710WA CaO19.13352 CaO19.5931	Lipid transporter involved in sterol trafficking and transport of glycosylphosphatidylinositol and sphingolipid precursors;	CAALFM_C304710WA	XM_718050.1	891	19.1862	-2.1774	-4.52338	0.00288295	82	5	0.265993	291	22	1.1055	124	9	0.402918	0.443603	0.367747	202	4	0.218855	71	2	0.109989	50	1	0.0549944	0.0959596	0.0680903	153	3	0.176207	251	6	0.326599	263	6	0.353535	0.214085	0.0780235	2.86154	0.349462
NUP85	Ortholog of S. cerevisiae Nup85; a structural constituent of the nuclear pore; required for alkaline-induced hyphal morphogenesis and for SD or Spider media biofilm formation;	NUP85	XP_723103.1	Q5ANL4	Nuclear pore complex protein Nup85	NUP85 orf19.5887 CAALFM_C304400CA	Ortholog of S. cerevisiae Nup85; a structural constituent of the nuclear pore; required for alkaline-induced hyphal morphogenesis and for SD or Spider media biofilm formation;	CAALFM_C304400CA	XM_718010.1	2322	179.226	-2.16312	-4.47882	0.00471452	335	809	13.2773	518	1744	26.5573	644	192	3.25452	10.7723	9.54424	632	26	0.563307	312	7	0.145564	713	40	0.842377	0.387812	0.286344	890	88	1.89922	1266	55	1.15935	1235	85	1.83376	1.22308	0.334423	13.3743	0.0747704
CAALFM_C304650WA	Ortholog of S. cerevisiae : AIM6, C. glabrata CBS138 : CAGL0C05533g, C. dubliniensis CD36 : Cd36_84610, C. parapsilosis CDC317 : CPAR2_404550 and Candida tenuis NRRL Y-1498 : CANTEDRAFT_115337;	CAALFM_C304650WA	XP_723137.1	Q5ANH8	Uncharacterized protein	orf19.5925 CAALFM_C304650WA	Ortholog of S. cerevisiae : AIM6, C. glabrata CBS138 : CAGL0C05533g, C. dubliniensis CD36 : Cd36_84610, C. parapsilosis CDC317 : CPAR2_404550 and Candida tenuis NRRL Y-1498 : CANTEDRAFT_115337;	CAALFM_C304650WA	XM_718044.1	1134	43.0146	-2.15482	-4.45312	0.00308472	58	2	0.0828924	204	46	1.60935	460	24	0.858907	0.637787	0.623202	51	1	0.0458554	100	2	0.0820106	257	7	0.297178	0.106261	0.110939	429	15	0.597884	422	14	0.556437	602	17	0.755732	0.477513	0.0858631	2.18505	0.457656
CAALFM_C103830CA	Ortholog(s) have role in exonucleolytic trimming to generate mature 3'-end of 5.8S rRNA from tricistronic rRNA transcript (SSU-rRNA, 5.8S rRNA and LSU-rRNA), more;	CAALFM_C103830CA	XP_713631.2	A0A1D8PD51	Exosome non-catalytic core subunit	orf19.1026 CAALFM_C103830CA	Ortholog(s) have role in exonucleolytic trimming to generate mature 3'-end of 5.8S rRNA from tricistronic rRNA transcript (SSU-rRNA, 5.8S rRNA and LSU-rRNA), more;	CAALFM_C103830CA	XM_708538.2	993	27.9429	-2.14926	-4.436	0.000174724	40	6	0.161128	102	9	0.27291	367	13	0.504532	0.234642	0.143011	113	3	0.152064	136	3	0.146022	153	3	0.149043	0.111782	0.00246676	211	6	0.29003	443	11	0.533736	299	6	0.306143	0.282477	0.111281	1.19029	0.840129
CAALFM_C200420WA	Ortholog of Nyv1, v-SNARE component of the vacuolar SNARE complex involved in vesicle fusion in S. cerevisiae; Hap43-repressed gene;	CAALFM_C200420WA	XP_019330738.1	A0A1D8PG36	V-SNARE coiled-coil homology domain-containing protein	orf19.2089 CAALFM_C200420WA	Ortholog of Nyv1, v-SNARE component of the vacuolar SNARE complex involved in vesicle fusion in S. cerevisiae; Hap43-repressed gene;	CAALFM_C200420WA	XM_019475193.1	846	351.188	-2.13815	-4.40197	0.0291178	81	5	0.20922	157	150	6.96572	155	75	3.60402	2.69474	2.75834	213	23	1.34634	66	50	2.91253	391	17	1.01182	1.31767	0.82849	348	13	0.762411	476	19	1.08274	409	14	0.816785	0.665485	0.139961	2.71763	0.367968
CAALFM_C107840WA	Putative quinolinate phosphoribosyl transferase, involved in NAD biosynthesis; Hap43p-repressed gene;	CAALFM_C107840WA	XP_717592.1	A0A1D8PE45	Nicotinate-nucleotide pyrophosphorylase [carboxylating] (EC 2.4.2.19) (Quinolinate phosphoribosyltransferase [decarboxylating])	orf19.5054 CAALFM_C107840WA	Putative quinolinate phosphoribosyl transferase, involved in NAD biosynthesis; Hap43p-repressed gene;	CAALFM_C107840WA	XM_712499.2	903	62.2394	-2.13552	-4.39395	0.000118109	131	11	0.497231	165	27	1.10631	423	20	0.906977	0.62763	0.253554	220	5	0.251384	130	3	0.17165	298	7	0.38206	0.201274	0.0867345	293	21	1.11517	378	15	0.817276	352	17	0.919158	0.712901	0.123623	1.37311	0.728275
AVT4	Putative vacuolar transporter of large neutral amino acids; induced by alpha pheromone in SpiderM medium;	AVT4	XP_713011.2	A0A1D8PF84	Avt4p	AVT4 orf19.1142 CAALFM_C111750WA	Putative vacuolar transporter of large neutral amino acids; induced by alpha pheromone in SpiderM medium;	CAALFM_C111750WA	XM_707918.2	1920	65.9119	-2.13481	-4.39178	0.000301301	503	240	5.24427	456	133	2.36771	558	188	3.49063	2.77565	1.18372	259	7	0.186458	392	14	0.349479	545	29	0.767188	0.325781	0.244564	963	109	2.60052	980	60	1.52344	1012	297	8.35156	3.11888	2.99737	1.61157	0.620514
PTP3	Putative protein tyrosine phosphatase; hypha induced; alkaline induced; regulated by Efg1, Ras1, cAMP pathways; mutants are viable; Spider biofilm induced; rat catheter biofilm repressed; flow model biofilm repressed;	PTP3	XP_719371.1	A0A1D8PU75	Tyrosine protein phosphatase	PTP3 CAALFM_CR10340WA orf19.7610	Putative protein tyrosine phosphatase; hypha induced; alkaline induced; regulated by Efg1, Ras1, cAMP pathways; mutants are viable; Spider biofilm induced; rat catheter biofilm repressed; flow model biofilm repressed;	CAALFM_CR10340WA	XM_714278.1	2769	89.6683	-2.13151	-4.38176	0.00765652	567	33	0.488263	509	24	0.337667	782	26	0.372337	0.299567	0.0643946	702	19	0.350668	511	14	0.245215	1044	38	0.66775	0.315908	0.179567	1321	48	0.858794	924	33	0.585771	1423	74	1.39003	0.708649	0.333932	0.584773	1.71007
CAALFM_C202820CA	Protein of unknown function; rat catheter and Spider biofilm induced;	CAALFM_C202820CA	XP_715365.1	Q5A0I7	Putative hydrolase	orf19.5824 CAALFM_C202820CA	Protein of unknown function; rat catheter and Spider biofilm induced;	CAALFM_C202820CA	XM_710272.1	1062	63.9243	-2.12996	-4.37704	0.000107091	223	6	0.208098	144	6	0.161017	205	9	0.305085	0.16855	0.0599802	204	6	0.29096	102	2	0.0856874	376	9	0.425612	0.200565	0.139768	574	23	1.06591	565	24	1.11394	465	14	0.642185	0.705508	0.211975	0.372045	2.68785
WOR2	Zn(II)2Cys6 transcription factor; regulator of white-opaque switching; required for maintenance of opaque state; Hap43-induced;	WOR2	XP_723202.1	Q5ANB1	White-opaque regulator 2	WOR2 CAALFM_C305170WA CaO19.13413 CaO19.5992	Zn(II)2Cys6 transcription factor; regulator of white-opaque switching; required for maintenance of opaque state; Hap43-induced;	CAALFM_C305170WA	XM_718109.1	1341	101.479	-2.12959	-4.37594	0.00252729	323	450	15.8643	118	7	0.189411	315	10	0.277405	4.08277	7.36855	511	12	0.467562	203	14	0.494407	545	16	0.589113	0.38777	0.0521371	655	22	0.785981	494	15	0.542133	698	33	1.2528	0.645227	0.294849	7.90471	0.126507
CAALFM_CR10040WA	Ortholog of C. dubliniensis CD36 : Cd36_35095, C. parapsilosis CDC317 : CPAR2_200710, Candida tenuis NRRL Y-1498 : CANTEDRAFT_112338 and Debaryomyces hansenii CBS767 : DEHA2G06094g;	CAALFM_CR10040WA	XP_719342.1	A0A1D8PU53	Uncharacterized protein	CAALFM_CR10040WA orf19.7580	Ortholog of C. dubliniensis CD36 : Cd36_35095, C. parapsilosis CDC317 : CPAR2_200710, Candida tenuis NRRL Y-1498 : CANTEDRAFT_112338 and Debaryomyces hansenii CBS767 : DEHA2G06094g;	CAALFM_CR10040WA	XM_714249.1	315	28.6963	-2.12947	-4.37558	0.0304629	0	0	0	0	0	0	67	2	0.203175	0.0507937	0.0957774	86	2	0.285714	51	1	0.15873	101	6	0.774603	0.304762	0.265505	132	4	0.619048	157	7	1.08889	114	4	0.657143	0.59127	0.213075	0.113375	8.82031
CAALFM_C303830WA	Ortholog(s) have peptidyl-prolyl cis-trans isomerase activity, protein phosphatase type 2A regulator activity and role in mitotic spindle organization in nucleus, response to osmotic stress;	CAALFM_C303830WA	XP_712734.1	Q59ST6	Serine/threonine-protein phosphatase 2A activator 2 (EC 5.2.1.8) (Peptidyl-prolyl cis-trans isomerase PTPA-2) (PPIase PTPA-2) (Rotamase PTPA-2) (Phosphotyrosyl phosphatase activator 2)	RRD2 CAALFM_C303830WA CaO19.14195 CaO19.6933	Ortholog(s) have peptidyl-prolyl cis-trans isomerase activity, protein phosphatase type 2A regulator activity and role in mitotic spindle organization in nucleus, response to osmotic stress;	CAALFM_C303830WA	XM_707641.1	1077	75.9596	-2.12068	-4.34898	0.000409419	149	8	0.282266	230	13	0.475395	281	9	0.295265	0.263231	0.0881379	317	8	0.375116	152	3	0.143918	321	9	0.400186	0.229805	0.115352	526	13	0.612813	669	20	0.876509	583	28	1.3324	0.705432	0.297244	0.562919	1.77646
CYP1	Peptidyl-prolyl cis-trans isomerase; cyclosporin A sensitive activity; soluble in hyphae; biofilm induced, macrophage-induced protein; downregulated upon treatment of biofilm with farnesol; present in exponential and stationary phase cells;	CYP1	XP_721313.1	P22011	Peptidyl-prolyl cis-trans isomerase (PPIase) (EC 5.2.1.8) (Cyclophilin) (CPH) (Cyclosporin A-binding protein) (Rotamase)	CYP1 CAALFM_C702380CA CaJ7.0279 CaO19.13826 CaO19.6472	Peptidyl-prolyl cis-trans isomerase; cyclosporin A sensitive activity; soluble in hyphae; biofilm induced, macrophage-induced protein; downregulated upon treatment of biofilm with farnesol; present in exponential and stationary phase cells;	CAALFM_C702380CA	XM_716220.2	489	68.5561	-2.11922	-4.3446	0.000268303	218	9	0.707566	158	32	2.19427	338	52	4.21063	1.77812	1.43556	174	6	0.613497	49	1	0.0940695	198	4	0.368098	0.268916	0.212163	233	6	0.591002	209	5	0.503067	257	8	0.811861	0.476483	0.129899	4.77092	0.209603
LTP1	Putative protein phosphatase of the PTP family (tyrosine-specific), similar to S. cerevisiae Ltp1p;	LTP1	XP_019330676.1	A0A1D8PE91	Acid phosphatase (EC 3.1.3.2)	LTP1 orf19.5104 CAALFM_C108260CA	Putative protein phosphatase of the PTP family (tyrosine-specific), similar to S. cerevisiae Ltp1p;	CAALFM_C108260CA	XM_019475131.1	507	28.4677	-2.11092	-4.31966	0.00512889	65	2	0.120316	88	6	0.428008	243	8	0.688363	0.309172	0.232173	102	2	0.213018	51	1	0.086785	101	2	0.205128	0.126233	0.057737	149	3	0.282051	67	2	0.199211	274	11	1.06509	0.386588	0.390122	1.20577	0.829346
TIM17	Predicted component of the Translocase of the Inner Mitochondrial membrane (TIM23 complex), involved in protein import into mitochondria;	TIM17	XP_710601.1	Q59LI2	Mitochondrial import inner membrane translocase subunit TIM17	TIM17 orf19.150 CAALFM_C204680WA	Predicted component of the Translocase of the Inner Mitochondrial membrane (TIM23 complex), involved in protein import into mitochondria;	CAALFM_C204680WA	XM_705509.1	465	63.2432	-2.0883	-4.25247	8.73397e-05	63	5	0.292473	54	25	1.70538	213	20	1.50753	0.876344	0.62466	144	4	0.436559	151	4	0.417204	208	8	0.827957	0.42043	0.189234	192	4	0.369892	114	11	1.15914	317	13	1.20215	0.682796	0.382596	1.58869	0.629448
CAALFM_CR02680WA	Ortholog(s) have structural constituent of cytoskeleton activity;	CAALFM_CR02680WA	XP_715758.2	Q5A216	Probable kinetochore protein NDC80	NDC80 CAALFM_CR02680WA CaO19.10345 CaO19.2827	Ortholog(s) have structural constituent of cytoskeleton activity;	CAALFM_CR02680WA	XM_710665.2	2367	48.4811	-2.08684	-4.24816	0.000572926	371	40	0.659907	376	130	2.14026	812	53	0.898606	0.924694	0.648943	354	9	0.185467	304	6	0.126743	976	26	0.550486	0.215674	0.187452	723	23	0.466413	748	20	0.400507	1148	52	1.05788	0.4812	0.295581	2.65383	0.376813
CAALFM_C405860WA	Ortholog(s) have tubulin binding activity, role in positive regulation of transcription elongation from RNA polymerase II promoter, tubulin complex assembly and cytoplasm, prefoldin complex localization;	CAALFM_C405860WA	XP_716581.1	Q5A435	Prefoldin subunit 4	orf19.1273 CAALFM_C405860WA	Ortholog(s) have tubulin binding activity, role in positive regulation of transcription elongation from RNA polymerase II promoter, tubulin complex assembly and cytoplasm, prefoldin complex localization;	CAALFM_C405860WA	XM_711488.2	393	47.6739	-2.08561	-4.24453	0.00765652	76	3	0.221374	124	7	0.53944	145	4	0.356234	0.279262	0.130349	0	0	0	80	2	0.234097	216	6	0.765903	0.25	0.320456	152	5	0.669211	152	3	0.412214	259	7	0.83715	0.479644	0.174745	0.765475	1.30638
CAALFM_C205410WA	Ribosomal 60S subunit protein L31B; Spider biofilm repressed;	CAALFM_C205410WA	XP_019330776.1	A0A1D8PHF5	Ribosomal 60S subunit protein L31B	orf19.3572.3 CAALFM_C205410WA	Ribosomal 60S subunit protein L31B; Spider biofilm repressed;	CAALFM_C205410WA	XM_019475231.1	339	49.578	-2.07994	-4.22791	0.00530304	0	0	0	130	13	1.27434	116	3	0.39528	0.417404	0.532595	151	4	0.584071	0	0	0	0	0	0	0.146018	0.275334	167	5	0.719764	114	3	0.433628	111	6	0.917404	0.517699	0.198599	1.25778	0.795053
CAALFM_C502230WA	20S proteasome subunit (beta7); protein present in exponential and stationary growth phase yeast cultures;	CAALFM_C502230WA	XP_720540.1	A0A1D8PNC8	Proteasome subunit beta (EC 3.4.25.1)	PRE4 orf19.4230 CAALFM_C502230WA	20S proteasome subunit (beta7); protein present in exponential and stationary growth phase yeast cultures;	CAALFM_C502230WA	XM_715447.2	837	47.334	-2.05621	-4.15891	0.000378133	220	12	0.562724	223	17	0.670251	224	70	3.55197	1.19624	1.3845	116	5	0.265233	51	1	0.0573477	202	4	0.23417	0.139188	0.0915589	310	14	0.826762	252	8	0.497013	395	14	0.818399	0.535544	0.153512	3.54582	0.282022
CAALFM_C301660WA	Protein of unknown function; transcript detected on high-resolution tiling arrays;	CAALFM_C301660WA	XP_721755.1	Q5AJB3	Uncharacterized protein	orf19.1678 CAALFM_C301660WA	Protein of unknown function; transcript detected on high-resolution tiling arrays;	CAALFM_C301660WA	XM_716662.1	351	38.063	-2.05418	-4.15306	0.0109478	130	5	0.501425	65	2	0.176638	150	8	0.851852	0.382479	0.275721	56	2	0.2849	51	1	0.136752	258	6	0.792023	0.303419	0.280575	147	4	0.584046	106	3	0.396011	308	11	1.48718	0.616809	0.476288	0.831269	1.20298
CAALFM_CR02950CA	Ortholog(s) have structural constituent of ribosome activity, role in mitochondrial translational initiation and mitochondrial small ribosomal subunit localization;	CAALFM_CR02950CA	XP_715783.1	Q5A1Z1	Mitochondrial 37S ribosomal protein MRP21	CAALFM_CR02950CA orf19.2852	Ortholog(s) have structural constituent of ribosome activity, role in mitochondrial translational initiation and mitochondrial small ribosomal subunit localization;	CAALFM_CR02950CA	XM_710690.1	582	117.321	-2.04812	-4.13567	0.000262147	136	13	0.920962	140	19	1.28179	159	6	0.407216	0.652491	0.358857	102	2	0.187285	183	5	0.398625	269	12	1.07388	0.414948	0.378108	233	9	0.747423	122	6	0.541237	287	10	0.867698	0.539089	0.134806	1.36785	0.731073
RPP1B	Conserved acidic ribosomal protein, likely involved in regulation of translation elongation; interacts with Rpp2A; 1 of 4 similar C. albicans ribosomal proteins (Rpp1A, Rpp1B, Rpp2A, Rpp2B); induced by Tbf1; Spider biofilm repressed;	RPP1B	XP_715237.1	A0A1D8PRG5	Ribosomal protein P1B	RPP1B orf19.7188 CAALFM_C703920CA	Conserved acidic ribosomal protein, likely involved in regulation of translation elongation; interacts with Rpp2A; 1 of 4 similar C. albicans ribosomal proteins (Rpp1A, Rpp1B, Rpp2A, Rpp2B); induced by Tbf1; Spider biofilm repressed;	CAALFM_C703920CA	XM_710144.1	327	344.652	-2.0405	-4.11387	0.0337394	86	829	86.8318	34	1	0.110092	286	10	1.24465	22.0466	40.6162	218	6	0.908257	127	3	0.477064	182	9	1.41896	0.70107	0.384984	322	26	3.91743	244	16	2.44954	249	26	3.93272	2.57492	0.695602	13.4595	0.0742969
CAALFM_C305800WA	Ortholog(s) have tRNA-intron endonuclease activity, role in tRNA-type intron splice site recognition and cleavage and mitochondrial outer membrane, tRNA-intron endonuclease complex localization;	CAALFM_C305800WA	XP_716602.1	A0A1D8PKA3	tRNA splicing endonuclease subunit	orf19.7361 CAALFM_C305800WA	Ortholog(s) have tRNA-intron endonuclease activity, role in tRNA-type intron splice site recognition and cleavage and mitochondrial outer membrane, tRNA-intron endonuclease complex localization;	CAALFM_C305800WA	XM_711509.1	1419	43.5658	-2.03542	-4.09942	6.51244e-05	294	41	1.105	306	53	1.38196	456	37	1.08457	0.892882	0.135632	420	13	0.458069	198	7	0.254405	617	17	0.588443	0.325229	0.13746	530	30	1.03453	572	18	0.625793	617	27	0.949965	0.652572	0.176165	1.82631	0.547553
CAALFM_C503530CA	Putative coenzyme Q (ubiquinone) binding protein; transcript is upregulated in clinical isolates from HIV+ patients with oral candidiasis;	CAALFM_C503530CA	XP_711415.1	A0A1D8PNQ2	Ubiquinone-binding protein	orf19.6662 CAALFM_C503530CA	Putative coenzyme Q (ubiquinone) binding protein; transcript is upregulated in clinical isolates from HIV+ patients with oral candidiasis;	CAALFM_C503530CA	XM_706323.1	546	94.2966	-2.03494	-4.09804	0.000295127	120	14	1.00733	162	23	1.50183	160	31	2.08425	1.14835	0.44014	229	19	1.7619	200	8	0.760073	151	14	1.36264	0.971154	0.411793	354	96	9.01465	314	50	4.5696	311	55	5.04579	4.65751	1.99269	0.408037	2.45076
CAALFM_C505340WA	Ortholog(s) have unfolded protein binding activity, role in ribosomal large subunit assembly and cytosol, cytosolic ribosome, nucleus, preribosome, large subunit precursor localization;	CAALFM_C505340WA	XP_721937.2	A0A1D8PP79	WD_REPEATS_REGION domain-containing protein	orf19.4029 CAALFM_C505340WA	Ortholog(s) have unfolded protein binding activity, role in ribosomal large subunit assembly and cytosol, cytosolic ribosome, nucleus, preribosome, large subunit precursor localization;	CAALFM_C505340WA	XM_716844.2	1248	96.6771	-2.02786	-4.078	0.000922386	175	147	5.08974	250	45	1.44712	413	56	2	2.13421	1.60281	432	17	0.678686	206	5	0.19391	569	24	0.9375	0.452524	0.308206	717	60	2.35176	826	45	1.8117	742	50	1.97035	1.53345	0.226646	2.14928	0.465271
CAALFM_C204820WA	Ortholog(s) have rRNA (guanine-N1-)-methyltransferase activity, role in rRNA modification and mitochondrion localization;	CAALFM_C204820WA	XP_710610.2	A0A1D8PHA0	SpoU_sub_bind domain-containing protein	orf19.182 CAALFM_C204820WA	Ortholog(s) have rRNA (guanine-N1-)-methyltransferase activity, role in rRNA modification and mitochondrion localization;	CAALFM_C204820WA	XM_705518.2	1416	189.37	-2.02329	-4.06511	0.00199094	293	35	0.939972	286	162	4.39831	498	125	3.41384	2.18803	1.45485	118	9	0.339689	101	2	0.0685028	506	23	0.806497	0.303672	0.304793	671	64	2.26412	514	30	1.06144	915	76	2.6596	1.49629	0.679622	2.43119	0.411321
SKI3	Ortholog(s) have role in nuclear-transcribed mRNA catabolic process, 3'-5' exonucleolytic nonsense-mediated decay, nuclear-transcribed mRNA catabolic process, non-stop decay and Ski complex, cytosol localization;	SKI3	XP_723534.1	Q5APB7	SKI complex subunit tetratricopeptide repeat protein	SKI3 orf19.4848 CAALFM_C109830WA	Ortholog(s) have role in nuclear-transcribed mRNA catabolic process, 3'-5' exonucleolytic nonsense-mediated decay, nuclear-transcribed mRNA catabolic process, non-stop decay and Ski complex, cytosol localization;	CAALFM_C109830WA	XM_718441.1	4203	91.2537	-2.0226	-4.06314	0.00850024	919	90	0.865572	822	59	0.558173	905	143	1.45015	0.718475	0.369964	1142	28	0.324292	434	9	0.103022	1403	54	0.625506	0.263205	0.214134	1786	67	0.786819	1772	76	0.906733	2159	104	1.22365	0.7293	0.184281	1.4478	0.690703
CAALFM_C300610WA	Putative conserved oligomeric Golgi complex subunit; decreased transcription is observed upon fluphenazine treatment;	CAALFM_C300610WA	XP_717772.1	Q5A7S0	Golgi transport complex subunit	orf19.5397 CAALFM_C300610WA	Putative conserved oligomeric Golgi complex subunit; decreased transcription is observed upon fluphenazine treatment;	CAALFM_C300610WA	XM_712679.1	729	30.9105	-2.01987	-4.05547	0.00248242	205	50	2.43347	181	6	0.294925	187	4	0.23594	0.741084	1.02231	50	1	0.0754458	50	1	0.0672154	0	0	0	0.0356653	0.033793	159	6	0.377229	162	5	0.352538	247	8	0.567901	0.324417	0.0962329	4.11619	0.242943
CAALFM_C207540WA	Protein of unknown function; Hap43-repressed gene; repressed by nitric oxide;	CAALFM_C207540WA	XP_713130.1	A0A1D8PI37	Uncharacterized protein	orf19.1873 CAALFM_C207540WA	Protein of unknown function; Hap43-repressed gene; repressed by nitric oxide;	CAALFM_C207540WA	XM_708037.1	333	43.0086	-2.01386	-4.03861	0.0195745	58	8	0.918919	102	5	0.582583	81	13	1.4024	0.725976	0.336482	119	4	0.636637	50	1	0.123123	152	3	0.438438	0.29955	0.211451	137	7	0.981982	171	10	1.4955	210	15	2.23724	1.17868	0.515272	0.982224	1.0181
CAALFM_C102060WA	Predicted plasma membrane protein; gene has intron;	CAALFM_C102060WA	XP_019330617.1	A0A1D8PCL9	Uncharacterized protein	orf19.3663.1 CAALFM_C102060WA	Predicted plasma membrane protein; gene has intron;	CAALFM_C102060WA	XM_019475072.1	267	26.3437	-2.01207	-4.0336	0.0509397	104	5	0.737828	52	10	1.73034	105	29	4.9176	1.84644	1.78308	86	2	0.277154	0	0	0	90	6	0.734082	0.252809	0.302669	81	2	0.299625	51	1	0.194757	85	2	0.370787	0.216292	0.0723018	7.87226	0.127028
CAALFM_CR04880WA	Hydroxytrimethyllysine aldolase, the second enzyme in the carnitine biosynthesis pathway; rat catheter biofilm repressed;	CAALFM_CR04880WA	XP_711090.2	A0A1D8PSW2	Threonine aldolase	CAALFM_CR04880WA orf19.6305	Hydroxytrimethyllysine aldolase, the second enzyme in the carnitine biosynthesis pathway; rat catheter biofilm repressed;	CAALFM_CR04880WA	XM_705998.2	1110	59.6096	-2.00108	-4.00301	4.62803e-05	258	9	0.381081	124	30	1.07207	200	21	0.754955	0.552027	0.282413	334	42	1.77027	379	15	0.641441	260	80	3.4036	1.45383	1.1339	515	358	14.6081	394	214	9.17027	387	712	29.3622	13.2851	8.53076	0.0749072	13.3499
GCN5	Histone acetyltransferase; required for hyphen elongation and cell wall organization; mutation confers hypersensitivity to 5-fluorouracil (5-FU);	GCN5	XP_711778.1	Q59PZ5	Histone acetyltransferase GCN5 (EC 2.3.1.48)	GCN5 CAALFM_CR06710CA orf19.705	Histone acetyltransferase; required for hyphen elongation and cell wall organization; mutation confers hypersensitivity to 5-fluorouracil (5-FU);	CAALFM_CR06710CA	XM_706686.1	1350	100.193	-1.99802	-3.99452	0.000217432	329	213	5.48074	314	409	11.1007	522	395	10.7815	6.84074	2.57734	264	10	0.374074	322	9	0.328889	578	20	0.742963	0.361481	0.185466	917	35	1.28074	735	24	0.868889	507	15	0.54963	0.674815	0.299272	13.2023	0.0757445
CAALFM_C202520WA	Ortholog(s) have nuclear localization sequence binding, ubiquitin binding activity, role in response to ethanol and cytosol localization;	CAALFM_C202520WA	XP_722618.2	A0A1D8PGM1	Uncharacterized protein	orf19.1576 CAALFM_C202520WA	Ortholog(s) have nuclear localization sequence binding, ubiquitin binding activity, role in response to ethanol and cytosol localization;	CAALFM_C202520WA	XM_717525.2	1869	63.0254	-1.99794	-3.99429	0.000813447	243	17	0.359016	360	28	0.607277	696	71	1.52648	0.623194	0.502169	579	37	0.979668	395	16	0.437132	628	31	0.816479	0.55832	0.227274	964	117	3.00107	1080	90	2.35206	946	70	1.83788	1.79775	0.475932	0.529011	1.89032
CAALFM_C503730WA	Protein of unknown function; induced by alpha pheromone in SpiderM medium; Spider biofilm induced;	CAALFM_C503730WA	XP_711174.2	A0A1D8PNS2	Uncharacterized protein	orf19.1122 CAALFM_C503730WA	Protein of unknown function; induced by alpha pheromone in SpiderM medium; Spider biofilm induced;	CAALFM_C503730WA	XM_706082.2	843	64.4972	-1.9977	-3.99362	0.000538105	316	39	2.12218	207	40	2.1898	316	84	4.78292	2.27372	1.23865	149	3	0.173191	249	5	0.302491	365	10	0.588375	0.266014	0.17347	296	10	0.572954	356	13	0.772242	337	21	1.22776	0.643238	0.27406	5.0013	0.199948
CAALFM_C400700CA	Has domain(s) with predicted hydrolase activity and role in metabolic process;	CAALFM_C400700CA	XP_712626.1	Q59SK0	4-nitrophenylphosphatase (PNPPase) (EC 3.1.3.41)	orf19.4172 CAALFM_C400700CA	Has domain(s) with predicted hydrolase activity and role in metabolic process;	CAALFM_C400700CA	XM_707533.1	966	34.8363	-1.98573	-3.96062	0.00443108	64	2	0.0662526	72	2	0.0921325	320	10	0.458592	0.154244	0.179162	102	3	0.163561	202	5	0.261905	237	5	0.26087	0.171584	0.0461176	195	6	0.308489	337	9	0.467909	466	14	0.723602	0.375	0.170982	0.564394	1.77181
CAALFM_CR07690WA	Ortholog of C. dubliniensis CD36 : Cd36_33330, C. parapsilosis CDC317 : CPAR2_701980, Debaryomyces hansenii CBS767 : DEHA2C15840g and Pichia stipitis Pignal : PICST_31066;	CAALFM_CR07690WA	XP_710209.2	A0A1D8PTK4	Uncharacterized protein	CAALFM_CR07690WA orf19.3487	Ortholog of C. dubliniensis CD36 : Cd36_33330, C. parapsilosis CDC317 : CPAR2_701980, Debaryomyces hansenii CBS767 : DEHA2C15840g and Pichia stipitis Pignal : PICST_31066;	CAALFM_CR07690WA	XM_705117.2	336	30.5703	-1.98378	-3.95529	0.0142102	138	17	1.11905	108	10	0.910714	143	42	3.69643	1.43155	1.26695	82	3	0.464286	0	0	0	160	4	0.571429	0.258929	0.248008	208	16	2.18452	148	6	0.866071	238	17	2.48512	1.38393	0.703167	1.74275	0.573805
CAALFM_C500780CA	Protein of unknown function; mutants are viable; Spider biofilm induced;	CAALFM_C500780CA	XP_714208.2	A0A1D8PN02	Restriction of telomere capping protein 4	orf19.580 CAALFM_C500780CA	Protein of unknown function; mutants are viable; Spider biofilm induced;	CAALFM_C500780CA	XM_709115.2	1053	48.6616	-1.9797	-3.94412	0.000859025	127	18	0.478632	88	106	3.27445	127	107	3.28965	1.76068	1.32156	201	4	0.183286	274	7	0.311491	329	12	0.530864	0.25641	0.143516	302	7	0.31434	100	2	0.0987654	330	10	0.454891	0.216999	0.146459	7.43831	0.134439
CAALFM_C406370CA	Ortholog(s) have borate efflux transmembrane transporter activity, role in borate transport, protein targeting to vacuole and fungal-type vacuole, plasma membrane localization;	CAALFM_C406370CA	XP_715554.1	Q5A1C1	Uncharacterized protein	orf19.2898 CAALFM_C406370CA	Ortholog(s) have borate efflux transmembrane transporter activity, role in borate transport, protein targeting to vacuole and fungal-type vacuole, plasma membrane localization;	CAALFM_C406370CA	XM_710461.2	1686	68.0354	-1.96448	-3.90271	0.000194951	265	193	5.00712	178	306	8.04508	458	273	7.05101	5.0258	1.26469	774	26	0.743179	347	8	0.232503	579	17	0.483986	0.364917	0.208491	900	42	1.22242	897	41	1.19039	763	53	1.5605	0.993327	0.167432	7.40044	0.135127
CAALFM_C701070CA	Ortholog(s) have role in reciprocal meiotic recombination;	CAALFM_C701070CA	XP_019331025.1	A0A1D8PQS3	Uncharacterized protein	orf19.7006 CAALFM_C701070CA	Ortholog(s) have role in reciprocal meiotic recombination;	CAALFM_C701070CA	XM_019475480.1	3285	138.707	-1.96442	-3.90257	0.016385	658	421	4.71233	754	430	4.64992	1380	343	3.91872	3.32024	0.360303	1282	66	0.956164	973	49	0.769559	1661	93	1.36834	0.773516	0.250167	1646	253	3.6898	2006	174	2.50715	1738	177	2.57017	2.19178	0.543263	2.2394	0.446548
CAALFM_C404020CA	Protein of unknown function; induced by Rgt1;	CAALFM_C404020CA	XP_717111.1	Q5A5U1	Uncharacterized protein	orf19.5308 CAALFM_C404020CA	Protein of unknown function; induced by Rgt1;	CAALFM_C404020CA	XM_712018.1	429	47.0493	-1.96062	-3.8923	0.00397711	61	26	2.51282	139	49	4.37296	82	108	9.91841	4.20105	3.14563	93	2	0.195804	114	15	1.61538	101	3	0.370629	0.545455	0.632033	191	9	1.04662	167	4	0.470862	187	4	0.473193	0.497669	0.270867	8.05475	0.12415
CAALFM_C101530CA	Putative tRNA-Arg synthetase; essential; genes encoding ribosomal subunits, translation factors, and tRNA synthetases are downregulated upon phagocytosis by murine macrophage; downregulated by growth in the mouse cecum;	CAALFM_C101530CA	XP_718164.2	A0A1D8PCI5	Arginyl-tRNA synthetase (EC 6.1.1.19)	orf19.3341 CAALFM_C101530CA	Putative tRNA-Arg synthetase; essential; genes encoding ribosomal subunits, translation factors, and tRNA synthetases are downregulated upon phagocytosis by murine macrophage; downregulated by growth in the mouse cecum;	CAALFM_C101530CA	XM_713071.2	1869	42.4192	-1.95657	-3.88139	0.00014105	231	14	0.269663	400	33	0.701445	450	27	0.552167	0.380819	0.179049	430	14	0.357945	173	5	0.132156	650	18	0.467095	0.239299	0.139474	836	31	0.785982	648	27	0.692349	826	54	1.40663	0.721241	0.316961	0.792926	1.26115
CAALFM_C304840CA	Protein of unknown function; induced by nitric oxide independent of Yhb1; Sef1, Sfu1, and Hap43-induced; rat catheter and Spider biofilm induced;	CAALFM_C304840CA	XP_723163.1	Q5ANF1	F-box domain-containing protein	orf19.5952 CAALFM_C304840CA	Protein of unknown function; induced by nitric oxide independent of Yhb1; Sef1, Sfu1, and Hap43-induced; rat catheter and Spider biofilm induced;	CAALFM_C304840CA	XM_718070.1	1317	27.811	-1.95455	-3.87595	0.000177084	173	6	0.169324	154	6	0.22855	313	13	0.365983	0.190964	0.0823748	345	12	0.447988	174	18	0.700835	200	19	0.713743	0.465642	0.122349	534	56	2.13667	515	30	1.15338	561	103	3.82232	1.77809	1.1021	0.17022	5.87475
CAALFM_C104090CA	Ortholog(s) have role in positive regulation of DNA-templated transcription, elongation, positive regulation of transcription from RNA polymerase I promoter, positive regulation of translational fidelity, protein phosphorylation;	CAALFM_C104090CA	XP_713646.2	A0A1D8PD68	CYCLIN domain-containing protein	orf19.1041 CAALFM_C104090CA	Ortholog(s) have role in positive regulation of DNA-templated transcription, elongation, positive regulation of transcription from RNA polymerase I promoter, positive regulation of translational fidelity, protein phosphorylation;	CAALFM_C104090CA	XM_708553.2	1488	55.0138	-1.95278	-3.8712	0.000196531	322	18	0.485215	216	49	1.42003	565	28	0.752688	0.664483	0.393101	422	22	0.714382	419	18	0.576613	517	48	1.56855	0.714886	0.43875	753	62	1.98723	710	47	1.53024	478	41	1.34207	1.21489	0.2709	0.688664	1.45209
FAA4	Predicted acyl CoA synthase;	FAA4	XP_719354.1	A0A1D8PU56	Long-chain fatty acid-CoA ligase	FAA4 CAALFM_CR10160WA orf19.7592	Predicted acyl CoA synthase;	CAALFM_CR10160WA	XM_714261.1	2091	142.236	-1.95023	-3.86436	0.0385849	278	18	0.299857	340	19	0.31516	752	44	0.816356	0.357843	0.239954	509	10	0.249163	320	9	0.213773	529	25	0.586322	0.262315	0.167903	838	97	2.25921	927	83	1.90005	967	127	2.88714	1.7616	0.407926	0.353615	2.82793
PDX3	Pyridoxamine-phosphate oxidase; transcript regulated by yeast-hypha switch and by Nrg1, Mig1, Tup1; Hap43, caspofungin repressed; present in exponential and stationary phase yeast cultures;	PDX3	XP_717413.1	A0A1D8PSU2	Pyridoxal 5'-phosphate synthase (EC 1.4.3.5)	PDX3 CAALFM_CR04590CA orf19.550	Pyridoxamine-phosphate oxidase; transcript regulated by yeast-hypha switch and by Nrg1, Mig1, Tup1; Hap43, caspofungin repressed; present in exponential and stationary phase yeast cultures;	CAALFM_CR04590CA	XM_712320.2	810	59.9553	-1.94121	-3.84027	0.000165282	301	27	1.31358	211	81	3.98889	396	51	2.6716	1.99352	1.09223	178	5	0.304938	50	1	0.0666667	205	5	0.298765	0.167593	0.110896	434	13	0.759259	423	14	0.855556	491	17	1.04691	0.665432	0.119553	4.78622	0.208933
CAALFM_C404350WA	Ortholog of C. dubliniensis CD36 : Cd36_44020, C. parapsilosis CDC317 : CPAR2_302330, Candida tenuis NRRL Y-1498 : CANTEDRAFT_105448 and Debaryomyces hansenii CBS767 : DEHA2C10582g;	CAALFM_C404350WA	XP_711540.1	Q59PA4	Uncharacterized protein	orf19.1412 CAALFM_C404350WA	Ortholog of C. dubliniensis CD36 : Cd36_44020, C. parapsilosis CDC317 : CPAR2_302330, Candida tenuis NRRL Y-1498 : CANTEDRAFT_105448 and Debaryomyces hansenii CBS767 : DEHA2C10582g;	CAALFM_C404350WA	XM_706448.1	633	72.0146	-1.93721	-3.82964	0.00227315	52	3	0.115324	19	4	0.116904	246	7	0.42812	0.165087	0.147083	50	1	0.0758294	107	3	0.238547	288	6	0.448657	0.190758	0.152616	316	10	0.777251	288	10	0.747235	287	11	0.835703	0.590047	0.0367334	0.422863	2.36483
TRK1	Potassium transporter; mediates K+ and Cl- influx; role in sensitivity to cationic antimicrobial peptides, not by direct uptake, possibly related to membrane permeability; contains 5' UTR intron; Spider biofilm induced;	TRK1	XP_714227.2	A0A1D8PTL7	Potassium transport protein	TRK1 CAALFM_CR07960CA orf19.600	Potassium transporter; mediates K+ and Cl- influx; role in sensitivity to cationic antimicrobial peptides, not by direct uptake, possibly related to membrane permeability; contains 5' UTR intron; Spider biofilm induced;	CAALFM_CR07960CA	XM_709134.2	3171	140.641	-1.93171	-3.81508	0.0271951	410	26	0.331126	654	852	9.18575	771	64	0.724062	2.56023	4.08464	1583	67	1.00851	424	10	0.152949	1193	45	0.69158	0.463261	0.353171	2060	199	3.04037	1961	132	1.97351	2029	97	1.50142	1.62882	0.643723	2.44754	0.408573
ABG1	Vacuolar membrane protein; depletion causes abnormal vacuolar morphology, cell separation defect, sensitivity to cell wall stress, increased hyphal branching; essential, no mammalian homolog; Cyr1-regulated; rat catheter biofilm repressed;	ABG1	XP_710678.2	A0A1D8PIH3	Protein BIG1	ABG1 orf19.1597 CAALFM_C209390WA	Vacuolar membrane protein; depletion causes abnormal vacuolar morphology, cell separation defect, sensitivity to cell wall stress, increased hyphal branching; essential, no mammalian homolog; Cyr1-regulated; rat catheter biofilm repressed;	CAALFM_C209390WA	XM_705586.2	867	65.1828	-1.92562	-3.799	0.000671253	99	5	0.189158	183	6	0.327566	213	9	0.333333	0.212514	0.0666472	247	6	0.341407	209	6	0.3391	402	12	0.680507	0.340254	0.1604	379	11	0.600923	248	10	0.558247	409	17	0.951557	0.527682	0.176213	0.489701	2.04206
CAALFM_C703760WA	Ortholog of C. dubliniensis CD36 : Cd36_73420, Debaryomyces hansenii CBS767 : DEHA2A05456g, Pichia stipitis Pignal : PICST_30999 and Candida guilliermondii ATCC 6260 : PGUG_00155;	CAALFM_C703760WA	XP_710530.1	A0A1D8PRF6	Uncharacterized protein	orf19.5502 CAALFM_C703760WA	Ortholog of C. dubliniensis CD36 : Cd36_73420, Debaryomyces hansenii CBS767 : DEHA2A05456g, Pichia stipitis Pignal : PICST_30999 and Candida guilliermondii ATCC 6260 : PGUG_00155;	CAALFM_C703760WA	XM_705438.1	738	14.8361	-1.91868	-3.78076	0.0185502	104	6	0.387534	24	2	0.0609756	133	4	0.188347	0.159214	0.134387	108	4	0.242547	0	0	0	146	3	0.204607	0.111789	0.106527	257	7	0.47561	243	6	0.395664	218	5	0.337398	0.302168	0.0566555	0.769231	1.3
MGM101	Putative mitochondrial genome maintenance protein; fungal-specific (no human or murine homolog); mutation confers hypersensitivity to tubercidin (7-deazaadenosine);	MGM101	XP_721455.2	Q5AI97	Mitochondrial genome maintenance protein MGM101	MGM101 CAALFM_C102660CA CaO19.10473 CaO19.2956	Putative mitochondrial genome maintenance protein; fungal-specific (no human or murine homolog); mutation confers hypersensitivity to tubercidin (7-deazaadenosine);	CAALFM_C102660CA	XM_716362.2	828	36.1492	-1.91458	-3.77005	0.000921633	204	5	0.235507	260	22	1.1715	195	7	0.291063	0.424517	0.428736	101	2	0.11715	176	5	0.301932	387	13	0.775362	0.298611	0.277193	429	16	0.915459	350	11	0.631643	325	21	1.27536	0.705616	0.263409	0.84546	1.18279
PRP42	Putative component of the U1 snRNP, involved in splicing; ortholog of S. cerevisiae PRP42;	PRP42	XP_715150.1	Q5A014	mRNA splicing protein	PRP42 CAALFM_CR03750CA orf19.4374	Putative component of the U1 snRNP, involved in splicing; ortholog of S. cerevisiae PRP42;	CAALFM_CR03750CA	XM_710057.1	1182	94.8978	-1.90295	-3.73977	0.000813447	346	17	0.51269	277	32	1.04484	388	18	0.595601	0.538283	0.233779	373	12	0.467005	212	7	0.301184	629	21	0.868866	0.409264	0.23834	604	42	1.71404	814	34	1.36633	602	47	1.83756	1.22948	0.199507	0.656944	1.5222
CAALFM_C306730WA	Putative enoyl-CoA hydratase; Spider biofilm induced;	CAALFM_C306730WA	XP_719922.1	Q5ADL1	Uncharacterized protein	orf19.6830 CAALFM_C306730WA	Putative enoyl-CoA hydratase; Spider biofilm induced;	CAALFM_C306730WA	XM_714829.1	798	72.7586	-1.90223	-3.73791	0.00353961	226	14	0.610276	149	54	1.93108	418	125	5.18922	1.93264	1.92431	155	7	0.43985	50	1	0.0626566	377	17	1.05138	0.388471	0.407405	480	21	1.27694	383	22	1.39474	400	23	1.45614	1.03195	0.0743549	2.72122	0.367483
CAALFM_CR04730WA	Ortholog(s) have endoplasmic reticulum, mitochondrion localization;	CAALFM_CR04730WA	XP_711103.2	A0A1D8PST6	Uncharacterized protein	CAALFM_CR04730WA orf19.6318	Ortholog(s) have endoplasmic reticulum, mitochondrion localization;	CAALFM_CR04730WA	XM_706011.2	333	69.9176	-1.90161	-3.73631	0.0256145	81	23	2.66066	98	9	1.12312	191	45	5.3964	2.29505	1.76727	51	1	0.15015	101	2	0.3003	114	4	0.606607	0.264264	0.189948	190	11	1.48048	127	6	0.900901	102	2	0.294294	0.668919	0.4843	4.91874	0.203304
AGP2	Amino acid permease; hyphal repressed; white-opaque switch regulated; induced in core caspofungin response, during cell wall regeneration, by flucytosine; regulated by Sef1, Sfu1, and Hap43; rat catheter and Spider biofilm induced;	AGP2	XP_722748.1	Q5AMG7	Agp2p	AGP2 orf19.4679 CAALFM_C401100CA	Amino acid permease; hyphal repressed; white-opaque switch regulated; induced in core caspofungin response, during cell wall regeneration, by flucytosine; regulated by Sef1, Sfu1, and Hap43; rat catheter and Spider biofilm induced;	CAALFM_C401100CA	XM_717655.2	1707	74.1767	-1.90098	-3.73466	0.00116157	252	12	0.254833	258	16	0.302285	515	22	0.465729	0.255712	0.0903346	754	20	0.558875	226	5	0.145284	574	15	0.40949	0.278412	0.171003	940	35	1	830	26	0.731107	863	41	1.19332	0.731107	0.189537	0.506601	1.97394
CAALFM_CR04990CA	Predicted protein only found in C. albicans and C. dubliniensis; highly induced during chlamydospore development;	CAALFM_CR04990CA	XP_711997.2	Q59KQ4	Uncharacterized protein	CAALFM_CR04990CA CAALFM_CR05190WA orf19.555 orf19.654	Predicted protein only found in C. albicans and C. dubliniensis; highly induced during chlamydospore development;	CAALFM_CR04990CA	XM_706904.2	828	16.3386	-1.89965	-3.73121	0.0221973	18	1	0.0217391	241	11	0.600242	163	5	0.211353	0.208333	0.240798	153	3	0.193237	51	1	0.0652174	152	6	0.396135	0.163647	0.136245	102	2	0.115942	253	6	0.336957	215	7	0.423913	0.219203	0.129638	1.08833	0.918841
CAALFM_C100370WA	Protein of unknown function;	CAALFM_C100370WA	XP_019330600.1	A0A1D8PC68	Uncharacterized protein	orf19.6072.1 CAALFM_C100370WA	Protein of unknown function;	CAALFM_C100370WA	XM_019475055.1	285	34.1381	-1.89488	-3.7189	0.0251204	128	3	0.515789	42	1	0.133333	76	6	1.07368	0.430702	0.386117	75	3	0.529825	102	2	0.347368	50	1	0.150877	0.257018	0.15474	125	53	8.10526	80	7	1.22807	113	17	2.69123	3.00614	2.95801	0.263978	3.78819
CAALFM_C701910CA	Similar to bacterial DnaJ; transcript upregulated in low iron; flow model biofilm induced; Spider biofilm induced;	CAALFM_C701910CA	XP_721368.2	A0A1D8PQZ4	J domain-containing protein	orf19.6530 CAALFM_C701910CA	Similar to bacterial DnaJ; transcript upregulated in low iron; flow model biofilm induced; Spider biofilm induced;	CAALFM_C701910CA	XM_716275.2	864	89.1077	-1.89093	-3.70874	0.0063145	142	55	2.28472	97	3	0.112269	100	6	0.290509	0.671875	0.984785	281	15	0.865741	108	3	0.174769	313	9	0.513889	0.3886	0.282104	344	17	0.957176	375	20	1.16435	422	21	1.19792	0.829861	0.106461	1.10283	0.906761
CAALFM_C105330CA	Predicted SCF ubiquitin ligase complex protein; Spider biofilm induced; rat catheter biofilm induced;	CAALFM_C105330CA	XP_715867.2	A0A1D8PDI0	Uncharacterized protein	orf19.432 CAALFM_C105330CA	Predicted SCF ubiquitin ligase complex protein; Spider biofilm induced; rat catheter biofilm induced;	CAALFM_C105330CA	XM_710774.2	1377	50.5104	-1.88983	-3.70591	0.00122843	336	41	1.27088	197	6	0.161946	521	113	2.62672	1.01489	1.00792	435	12	0.436456	204	6	0.217865	308	7	0.25345	0.226943	0.0957658	721	26	0.949891	439	11	0.395062	865	27	0.958606	0.57589	0.263627	2.52827	0.395528
CAALFM_C505130CA	Putative dephospho-CoA kinase; protein likely to be essential for growth, based on an insertional mutagenesis strategy;	CAALFM_C505130CA	XP_721913.1	Q5AK15	Putative dephospho-CoA kinase	orf19.4005 CAALFM_C505130CA	Putative dephospho-CoA kinase; protein likely to be essential for growth, based on an insertional mutagenesis strategy;	CAALFM_C505130CA	XM_716820.1	726	23.5374	-1.88904	-3.7039	0.00501181	50	1	0.0633609	34	1	0.0426997	109	4	0.180441	0.0716253	0.0606513	95	6	0.389807	96	23	1.07025	241	7	0.431129	0.472796	0.31148	273	12	0.761708	243	9	0.49449	237	7	0.413223	0.417355	0.148867	0.160928	6.21394
CAALFM_C200200WA	snRNP U5 splicing factor component; involved in positioning the 3' splice site during the 2nd catalytic step of splicing; Spider biofilm induced;	CAALFM_C200200WA	XP_719558.2	A0A1D8PG11	Pre-mRNA-splicing factor 18	orf19.2112 CAALFM_C200200WA	snRNP U5 splicing factor component; involved in positioning the 3' splice site during the 2nd catalytic step of splicing; Spider biofilm induced;	CAALFM_C200200WA	XM_714465.2	813	120.839	-1.88598	-3.69603	0.00157734	180	245	12.5252	243	35	1.87823	409	25	1.15375	3.8893	5.19822	267	8	0.485855	71	3	0.170972	395	13	0.798278	0.363776	0.256097	434	13	0.795818	393	15	0.933579	550	22	1.35055	0.769988	0.235838	6.86086	0.145754
TAZ1	Putative lyso-phosphatidylcholine acyltransferase, required for normal phospholipid content of mitochondrial membranes; rat catheter biofilm induced;	TAZ1	XP_714267.2	A0A1D8PIG7	Tafazzin family protein	TAZ1 orf19.4096 CAALFM_C209350WA	Putative lyso-phosphatidylcholine acyltransferase, required for normal phospholipid content of mitochondrial membranes; rat catheter biofilm induced;	CAALFM_C209350WA	XM_709174.2	1233	46.847	-1.88406	-3.69112	0.000324416	243	32	1.04461	101	20	0.640714	393	43	1.48175	0.791768	0.343442	181	6	0.246553	304	6	0.218167	483	14	0.501217	0.241484	0.127269	459	14	0.529603	687	21	0.828873	691	19	0.73236	0.522709	0.124717	2.07217	0.482586
CAALFM_C108910CA	Ortholog of C. dubliniensis CD36 : Cd36_08410, C. parapsilosis CDC317 : CPAR2_301700, Candida tenuis NRRL Y-1498 : cten_CGOB_00267 and Debaryomyces hansenii CBS767 : DEHA2C10560g;	CAALFM_C108910CA	XP_723436.2	A0A1D8PEG5	Uncharacterized protein	orf19.4750 CAALFM_C108910CA	Ortholog of C. dubliniensis CD36 : Cd36_08410, C. parapsilosis CDC317 : CPAR2_301700, Candida tenuis NRRL Y-1498 : cten_CGOB_00267 and Debaryomyces hansenii CBS767 : DEHA2C10560g;	CAALFM_C108910CA	XM_718343.2	2103	37.1164	-1.88272	-3.68769	0.000338561	447	64	1.23728	556	291	5.89967	701	117	2.28959	2.35663	1.99661	306	6	0.1398	253	5	0.122682	483	17	0.397052	0.164883	0.125499	455	41	0.960057	900	29	0.700903	781	79	1.84689	0.876961	0.49068	4.52396	0.221045
DOA4	Ortholog of S. cerevisiae Doa4;, a ubiquitin hydrolase involved in recycling ubiquitin from proteasome-bound ubiquitinated intermediates; oxidative stress-induced via Cap1; mutants are viable;	DOA4	XP_715008.1	A0A1D8PFU3	Ubiquitin carboxyl-terminal hydrolase (EC 3.4.19.12)	DOA4 orf19.7207 CAALFM_C114000CA	Ortholog of S. cerevisiae Doa4;, a ubiquitin hydrolase involved in recycling ubiquitin from proteasome-bound ubiquitinated intermediates; oxidative stress-induced via Cap1; mutants are viable;	CAALFM_C114000CA	XM_709915.1	2436	270.007	-1.87528	-3.66874	0.0510918	348	2932	35.5571	478	1639	28.6679	854	1989	32.7147	24.2349	2.82678	798	82	1.73194	339	24	0.5078	1035	93	1.93514	1.04372	0.630441	1200	400	8.21182	1332	299	6.10755	1348	191	3.99425	4.57841	1.72182	8.62126	0.115992
CAALFM_C402190CA	CoA-transferase family protein; rat catheter biofilm repressed;	CAALFM_C402190CA	XP_722643.1	Q5AMS5	Uncharacterized protein	orf19.4571 CAALFM_C402190CA	CoA-transferase family protein; rat catheter biofilm repressed;	CAALFM_C402190CA	XM_717550.1	1650	66.6027	-1.87178	-3.65983	0.000532535	322	61	1.09879	437	94	1.82606	458	37	0.844242	0.942273	0.416024	464	12	0.355758	410	11	0.326667	599	21	0.630909	0.328333	0.13708	620	26	0.778788	786	42	1.24061	835	63	1.95758	0.994242	0.484981	1.42491	0.701801
AXL2	Ortholog of S. cerevisiae Axl2; a plasma membrane protein involved in determination of budding pattern; O-glycosylated by Pmt4; mutant is viable;	AXL2	XP_717096.2	A0A1D8PM01	Axl2p	AXL2 orf19.5292 CAALFM_C404170CA	Ortholog of S. cerevisiae Axl2; a plasma membrane protein involved in determination of budding pattern; O-glycosylated by Pmt4; mutant is viable;	CAALFM_C404170CA	XM_712003.2	2802	41.2589	-1.87034	-3.65618	0.000596696	318	336	5.06567	365	175	2.51749	841	207	3.09672	2.66997	1.09064	571	12	0.206638	151	3	0.0506781	376	16	0.286938	0.136064	0.0980874	872	27	0.477516	1015	32	0.567452	886	34	0.587438	0.408101	0.0478082	9.81308	0.101905
ECM15	Protein of unknown function; predicted role in cell wall organization; Hap43-repressed; caspofungin repressed; Spider biofilm induced; rat catheter biofilm repressed;	ECM15	XP_019330882.1	A0A1D8PKH0	Ecm15p	ECM15 orf19.7436.1 CAALFM_C306480CA	Protein of unknown function; predicted role in cell wall organization; Hap43-repressed; caspofungin repressed; Spider biofilm induced; rat catheter biofilm repressed;	CAALFM_C306480CA	XM_019475337.1	339	50.801	-1.87013	-3.65566	0.0258214	24	1	0.0707965	0	0	0	83	2	0.215339	0.0715339	0.0896138	141	3	0.410029	25	1	0.0678466	143	3	0.442478	0.230088	0.169473	54	2	0.274336	124	3	0.463127	227	8	1.15634	0.473451	0.379199	0.203354	4.91753
CAALFM_C206750CA	Ortholog of C. dubliniensis CD36 : Cd36_21050, C. parapsilosis CDC317 : CPAR2_104310, Candida tenuis NRRL Y-1498 : CANTEDRAFT_104515 and Debaryomyces hansenii CBS767 : DEHA2F01650g;	CAALFM_C206750CA	XP_710372.1	A0A1D8PHR7	Uncharacterized protein	orf19.3147 CAALFM_C206750CA	Ortholog of C. dubliniensis CD36 : Cd36_21050, C. parapsilosis CDC317 : CPAR2_104310, Candida tenuis NRRL Y-1498 : CANTEDRAFT_104515 and Debaryomyces hansenii CBS767 : DEHA2F01650g;	CAALFM_C206750CA	XM_705280.1	741	20.4162	-1.86924	-3.6534	0.00765652	206	9	0.472335	126	4	0.206478	196	12	0.477733	0.289136	0.126618	51	2	0.148448	0	0	0	247	10	0.645074	0.198381	0.275841	235	32	2.07287	263	12	0.789474	428	11	0.712551	0.893725	0.623923	0.529503	1.88856
CAALFM_C210090CA	Ortholog(s) have mitochondrion localization;	CAALFM_C210090CA	XP_714417.2	A0A1D8PIL7	Mitochondrial group I intron splicing factor CCM1	orf19.1772 CAALFM_C210090CA	Ortholog(s) have mitochondrion localization;	CAALFM_C210090CA	XM_709324.2	2955	75.0135	-1.86817	-3.65069	0.00873523	559	83	0.925888	360	31	0.337394	729	61	0.810829	0.518528	0.254669	432	11	0.184433	404	8	0.133672	603	17	0.278849	0.149239	0.0601551	1360	90	1.46667	1241	71	1.1692	1221	91	1.49475	1.03266	0.147292	0.877452	1.13966
CAALFM_C210760CA	Phosphorylated protein of unknown function;	CAALFM_C210760CA	XP_717161.1	Q5A5P1	Origin recognition complex subunit 2	orf19.5358 CAALFM_C210760CA	Phosphorylated protein of unknown function;	CAALFM_C210760CA	XM_712068.1	2067	76.0171	-1.85623	-3.62061	0.000605109	295	27	0.501693	262	24	0.472666	625	25	0.538462	0.378205	0.0269229	903	103	2.41606	694	115	2.60522	998	146	3.34398	2.09132	0.400356	1289	923	21.8607	1157	573	13.4107	1522	787	17.8781	13.2874	3.45156	0.0491856	20.3311
CAALFM_C402170CA	Ortholog(s) have lysophospholipase activity, role in lipid homeostasis and lipid particle localization;	CAALFM_C402170CA	XP_722646.1	Q5AMS2	Putative hydrolase	orf19.4574 CAALFM_C402170CA	Ortholog(s) have lysophospholipase activity, role in lipid homeostasis and lipid particle localization;	CAALFM_C402170CA	XM_717553.2	1671	138.721	-1.85361	-3.61403	0.0186539	255	345	9.08498	371	164	4.61819	503	23	0.591861	3.57376	3.46885	582	25	0.737283	282	11	0.317175	373	34	0.978456	0.508229	0.273241	955	81	2.32615	833	54	1.58348	1087	67	1.94315	1.4632	0.303243	3.62556	0.275819
CAALFM_C603430CA	Has domain(s) with predicted catalytic activity and role in metabolic process;	CAALFM_C603430CA	XP_718045.1	Q5A8P6	Uncharacterized protein	orf19.5702 CAALFM_C603430CA	Has domain(s) with predicted catalytic activity and role in metabolic process;	CAALFM_C603430CA	XM_712952.2	4803	77.5424	-1.85204	-3.61011	0.0085708	861	1257	9.6344	840	541	4.68936	1190	528	4.50156	4.70633	2.37661	1760	59	0.602332	684	17	0.170102	1701	69	0.691235	0.365917	0.227622	2648	158	1.61566	1935	123	1.25026	2754	173	1.74703	1.15324	0.210174	6.19598	0.161395
GCV1	Putative T subunit of glycine decarboxylase; transcript negatively regulated by Sfu1; Spider biofilm repressed;	GCV1	XP_719084.2	A0A1D8PPW9	Aminomethyltransferase (EC 2.1.2.10) (Glycine cleavage system T protein)	GCV1 orf19.5519 CAALFM_C602500CA	Putative T subunit of glycine decarboxylase; transcript negatively regulated by Sfu1; Spider biofilm repressed;	CAALFM_C602500CA	XM_713991.2	1185	66.1135	-1.84491	-3.59231	0.00765652	284	281	10.6481	246	22	0.813502	250	61	2.36034	3.45549	4.31791	102	2	0.0869198	99	2	0.078481	329	11	0.452321	0.15443	0.174275	552	20	0.792405	489	23	0.903797	477	22	0.907173	0.650844	0.0533243	8.58213	0.116521
PST3	Putative flavodoxin; YNB biofilm induced; stationary phase enriched protein; rat catheter and Spider biofilm repressed;	PST3	XP_710366.1	A0A1D8PT02	Flavodoxin-like fold family protein	PST3 CAALFM_CR05390WA orf19.5285	Putative flavodoxin; YNB biofilm induced; stationary phase enriched protein; rat catheter and Spider biofilm repressed;	CAALFM_CR05390WA	XM_705274.1	600	53.5901	-1.84272	-3.58686	0.000597352	136	5	0.346667	143	17	1.03833	257	21	1.455	0.71	0.457094	99	2	0.161667	51	1	0.08	202	4	0.348333	0.1475	0.112307	267	9	0.731667	327	8	0.651667	242	11	0.896667	0.57	0.102008	1.97909	0.505282
CPR3	Putative peptidyl-prolyl cis-trans isomerase; macrophage-induced protein; protein levels decrease in stationary phase yeast cultures; predicted mitochondrial localization; overlaps orf19.1551;	CPR3	XP_722595.1	Q5ALM6	Peptidyl-prolyl cis-trans isomerase (PPIase) (EC 5.2.1.8)	CPR3 orf19.1552 CAALFM_C202320CA	Putative peptidyl-prolyl cis-trans isomerase; macrophage-induced protein; protein levels decrease in stationary phase yeast cultures; predicted mitochondrial localization; overlaps orf19.1551;	CAALFM_C202320CA	XM_717502.1	576	25.4886	-1.83844	-3.57624	0.0473444	181	6	0.453125	117	4	0.260417	264	86	5.74826	1.61545	2.54279	138	3	0.262153	79	3	0.253472	221	8	0.680556	0.299045	0.199314	238	9	0.704861	166	5	0.428819	312	11	0.934028	0.516927	0.206546	3.95957	0.252552
CAALFM_CR10000CA	Ortholog of S. pombe atl1 alkyltransferase-like protein; mutants are viable; Spider biofilm induced;	CAALFM_CR10000CA	XP_019331122.1	A0A1D8PU47	6-O-methylguanine-DNA methyltransferase (DNA repair MTase) (Methylated-DNA--protein-cysteine methyltransferase) (O-6-methylguanine-DNA-alkyltransferase)	CAALFM_CR10000CA orf19.7576	Ortholog of S. pombe atl1 alkyltransferase-like protein; mutants are viable; Spider biofilm induced;	CAALFM_CR10000CA	XM_019475577.1	393	45.8442	-1.83769	-3.57438	0.00478331	0	0	0	88	5	0.48855	28	2	0.122137	0.152672	0.207594	51	1	0.127226	0	0	0	180	6	0.783715	0.227735	0.34341	265	9	1.07634	197	6	0.73028	99	2	0.274809	0.520356	0.328237	0.408163	2.45
CAALFM_C703800WA	Ortholog(s) have role in ER to Golgi vesicle-mediated transport, protein retention in ER lumen, retrograde vesicle-mediated transport, Golgi to ER;	CAALFM_C703800WA	XP_715250.1	A0A1D8PRG8	Protein RER1	orf19.7202 CAALFM_C703800WA	Ortholog(s) have role in ER to Golgi vesicle-mediated transport, protein retention in ER lumen, retrograde vesicle-mediated transport, Golgi to ER;	CAALFM_C703800WA	XM_710157.1	615	38.1571	-1.83527	-3.56838	0.00624595	94	69	4.69593	118	24	1.60488	235	52	3.40163	2.42561	1.26746	141	7	0.534959	90	3	0.201626	136	10	0.757724	0.373577	0.228517	230	13	0.97561	166	17	1.32033	313	26	1.95122	1.06179	0.403962	3.37978	0.295877
CAALFM_C701940CA	Pheromone-regulated protein (Prm10) of S. cerevisiae; colony morphology-related gene regulation by Ssn6; induced by Mnl1 under weak acid stress; possibly essential gene, disruptants not obtained by UAU1 method; Spider biofilm induced;	CAALFM_C701940CA	XP_721365.1	Q5AH11	Pheromone-regulated membrane protein 10	PRM10 CAALFM_C701940CA CaJ7.0221 CaO19.13880 CaO19.6527	Pheromone-regulated protein (Prm10) of S. cerevisiae; colony morphology-related gene regulation by Ssn6; induced by Mnl1 under weak acid stress; possibly essential gene, disruptants not obtained by UAU1 method; Spider biofilm induced;	CAALFM_C701940CA	XM_716272.2	3318	80.1369	-1.83494	-3.56757	0.00241277	837	122	1.53948	806	175	2.1085	1255	183	2.32037	1.49209	0.329725	1067	34	0.501808	778	21	0.313743	1603	61	0.890898	0.426612	0.240339	2010	135	1.9783	1807	109	1.61905	2298	202	2.96534	1.64067	0.569192	1.44353	0.692749
CAALFM_C403560WA	Phosphorylated protein of unknown function; Hap43p-repressed gene;	CAALFM_C403560WA	XP_709962.2	A0A1D8PLU9	Adaptin_N domain-containing protein	orf19.1323 CAALFM_C403560WA	Phosphorylated protein of unknown function; Hap43p-repressed gene;	CAALFM_C403560WA	XM_704870.2	2316	60.6523	-1.83365	-3.56438	0.00286762	319	40	0.647237	464	14	0.22323	601	18	0.342401	0.303217	0.178546	418	13	0.276339	304	6	0.129102	795	20	0.42228	0.20693	0.11969	1232	43	0.898532	1096	34	0.717185	957	31	0.649396	0.566278	0.105172	0.784308	1.27501
SPT14	Putative DNA-binding transcription factor; predicted role in regulation of biogenesis of the cell wall; upregulated in biofilm; protein newly produced during adaptation to the serum;	SPT14	XP_717350.1	Q5A6R7	GlcNAc-PI synthesis protein (EC 2.4.1.198)	SPT14 CAALFM_CR04040CA orf19.487	Putative DNA-binding transcription factor; predicted role in regulation of biogenesis of the cell wall; upregulated in biofilm; protein newly produced during adaptation to the serum;	CAALFM_CR04040CA	XM_712257.1	1359	73.0427	-1.81887	-3.52804	0.000848385	224	48	1.32082	284	110	2.64901	482	52	1.61589	1.39643	0.56945	367	9	0.33922	251	5	0.186166	435	12	0.428256	0.238411	0.099978	589	31	1.15453	638	26	0.94702	754	34	1.23988	0.835357	0.122978	2.60099	0.384468
VPS16	Protein similar to S. cerevisiae Vps16p, which is involved in protein-vacuolar targeting; likely to be essential for growth, based on insertional mutagenesis; downregulated in biofilm or in azole-resistant strain that overexpresses MDR1;	VPS16	XP_712236.2	A0A1D8PDC9	Probable vacuolar protein sorting-associated protein 16 homolog	VPS16 orf19.6848 CAALFM_C104540CA	Protein similar to S. cerevisiae Vps16p, which is involved in protein-vacuolar targeting; likely to be essential for growth, based on insertional mutagenesis; downregulated in biofilm or in azole-resistant strain that overexpresses MDR1;	CAALFM_C104540CA	XM_707143.2	2841	63.6995	-1.8184	-3.52689	0.00482488	401	212	3.54312	441	56	0.872932	799	326	5.40549	2.45539	1.86018	604	23	0.402675	426	14	0.247096	632	21	0.350933	0.250176	0.0646909	1414	130	2.28405	1295	69	1.19676	1344	309	5.5301	2.25273	1.8408	1.96203	0.509676
CAALFM_C101080WA	Ortholog of C. dubliniensis CD36 : Cd36_01020, C. parapsilosis CDC317 : CPAR2_110130, Candida tenuis NRRL Y-1498 : CANTEDRAFT_93515 and Debaryomyces hansenii CBS767 : DEHA2D14542g;	CAALFM_C101080WA	XP_718119.1	Q5A938	Uncharacterized protein	orf19.3296 CAALFM_C101080WA	Ortholog of C. dubliniensis CD36 : Cd36_01020, C. parapsilosis CDC317 : CPAR2_110130, Candida tenuis NRRL Y-1498 : CANTEDRAFT_93515 and Debaryomyces hansenii CBS767 : DEHA2D14542g;	CAALFM_C101080WA	XM_713026.1	1506	40.1841	-1.81762	-3.52499	0.00129472	286	8	0.192563	295	8	0.207835	392	12	0.298141	0.174635	0.0465892	442	10	0.337317	204	4	0.13081	423	10	0.320717	0.197211	0.0936812	705	36	1.17995	483	19	0.62417	481	31	1.05113	0.713811	0.237528	0.383382	2.60837
CAALFM_C603390WA	Mitochondrial dicarboxylate transporter; possibly an essential gene, disruptants not obtained by UAU1 method;	CAALFM_C603390WA	XP_019331012.1	A0A1D8PQ62	Uncharacterized protein	orf19.5628 CAALFM_C603390WA	Mitochondrial dicarboxylate transporter; possibly an essential gene, disruptants not obtained by UAU1 method;	CAALFM_C603390WA	XM_019475467.1	930	59.2173	-1.81704	-3.52359	9.51166e-05	114	64	2.55699	101	50	2.02796	362	99	4.57527	2.29005	1.09758	186	31	1.71505	222	23	1.3172	284	66	3.66452	1.67419	1.0257	558	263	15.0548	382	309	17.9323	651	132	7.40323	10.0976	4.44331	0.389075	2.5702
CFL1	Protein similar to ferric reductase Fre10p; possible functional homolog of S. cerevisiae Fre1p (reports differ); transcription is negatively regulated by Sfu1p, copper, amphotericin B, caspofungin; induced by ciclopirox olamine;	CFL1	XP_716571.2	Q5A446	Ferric/cupric reductase transmembrane component 1 (EC 1.16.1.9) (Ferric-chelate reductase 1)	CFL1 FRE1 CAALFM_C405770CA CaO19.1263 CaO19.8848	Protein similar to ferric reductase Fre10p; possible functional homolog of S. cerevisiae Fre1p (reports differ); transcription is negatively regulated by Sfu1p, copper, amphotericin B, caspofungin; induced by ciclopirox olamine;	CAALFM_C405770CA	XM_711478.2	2283	58.3708	-1.81532	-3.51937	0.00139714	474	65	1.32589	618	105	2.11476	779	302	6.76347	2.55103	2.39908	576	17	0.38283	404	12	0.262812	840	31	0.678055	0.330924	0.17448	1415	143	3.31888	1123	42	0.916338	1121	64	1.44722	1.42061	1.03049	2.91291	0.343299
CAALFM_CR03440WA	Ortholog(s) have DNA 5'-adenosine monophosphate hydrolase activity, mismatched DNA binding, single-strand break-containing DNA binding, single-stranded DNA binding, zinc ion binding activity and cytosol, nucleus localization;	CAALFM_CR03440WA	XP_713209.2	A0A1D8PSG1	zf-C2HE domain-containing protein	CAALFM_CR03440WA orf19.2376	Ortholog(s) have DNA 5'-adenosine monophosphate hydrolase activity, mismatched DNA binding, single-strand break-containing DNA binding, single-stranded DNA binding, zinc ion binding activity and cytosol, nucleus localization;	CAALFM_CR03440WA	XM_708116.2	780	18.3944	-1.80708	-3.49932	0.0255897	47	1	0.0512821	23	1	0.0282051	106	3	0.132051	0.0528846	0.0445224	211	5	0.315385	51	1	0.0628205	201	4	0.246154	0.15609	0.106559	450	21	1.31026	384	11	0.702564	447	11	0.734615	0.686859	0.279221	0.125475	7.9697
CAALFM_CR07920WA	Protein of unknown function; Hap43-induced; Spider biofilm induced;	CAALFM_CR07920WA	XP_714233.2	A0A1D8PTL4	Uncharacterized protein	CAALFM_CR07920WA orf19.606	Protein of unknown function; Hap43-induced; Spider biofilm induced;	CAALFM_CR07920WA	XM_709140.2	1917	111.295	-1.80633	-3.4975	0.020261	255	12	0.263954	295	12	0.239437	353	18	0.337507	0.210224	0.0416717	542	24	0.620762	461	10	0.252478	798	38	0.971831	0.461268	0.293703	1098	116	2.88419	1167	94	2.42514	1230	114	2.93532	2.06116	0.229399	0.166684	5.99938
PRP45	Protein required for pre-mRNA splicing; Spider biofilm induced;	PRP45	XP_719078.1	Q5AC37	Pre-mRNA-processing protein 45	PRP45 CAALFM_C602440CA CaO19.12959 CaO19.5513	Protein required for pre-mRNA splicing; Spider biofilm induced;	CAALFM_C602440CA	XM_713985.1	861	61.7191	-1.80579	-3.4962	0.000223847	151	6	0.278746	201	10	0.439024	243	50	1.72706	0.611208	0.648275	153	6	0.325203	204	10	0.545877	218	20	1.06156	0.483159	0.308552	301	24	1.28804	365	19	1.01858	554	31	1.6806	0.996806	0.271822	0.825976	1.21069
CAALFM_C402720CA	Putative plasma membrane protein; Plc1-regulated; Spider biofilm induced;	CAALFM_C402720CA	XP_720476.2	A0A1D8PLM4	Uncharacterized protein	orf19.2726 CAALFM_C402720CA	Putative plasma membrane protein; Plc1-regulated; Spider biofilm induced;	CAALFM_C402720CA	XM_715383.2	939	25.4942	-1.80521	-3.4948	0.00152248	95	47	2.21832	188	68	3.05538	183	22	1.04473	1.57961	0.824668	101	2	0.0969116	102	2	0.103301	304	7	0.362087	0.140575	0.123526	392	11	0.602769	467	17	0.886049	387	10	0.534611	0.505857	0.15217	4.88715	0.204618
GLE2	Putative nuclear pore complex; possibly an essential gene, disruptants not obtained by UAU1 method; rat catheter biofilm repressed;	GLE2	XP_712107.2	A0A1D8PQE5	RNA export factor	GLE2 orf19.1095 CAALFM_C604360CA	Putative nuclear pore complex; possibly an essential gene, disruptants not obtained by UAU1 method; rat catheter biofilm repressed;	CAALFM_C604360CA	XM_707014.2	1152	60.5494	-1.79774	-3.47674	0.00465299	133	4	0.115451	144	7	0.24566	298	8	0.294271	0.163845	0.0754937	51	1	0.0434028	213	5	0.206597	291	13	0.537326	0.196832	0.205474	555	16	0.681424	434	13	0.547743	222	12	0.528646	0.439453	0.0679675	0.515007	1.94172
CAALFM_C112820CA	Ortholog(s) have RNA polymerase I activity, RNA polymerase II activity, RNA polymerase III activity, RNA-directed RNA polymerase activity;	CAALFM_C112820CA	XP_019330714.1	A0A1D8PFJ8	DNA-directed RNA polymerases I, II, and III subunit RPABC1	orf19.6340 CAALFM_C112820CA	Ortholog(s) have RNA polymerase I activity, RNA polymerase II activity, RNA polymerase III activity, RNA-directed RNA polymerase activity;	CAALFM_C112820CA	XM_019475169.1	645	49.9581	-1.79711	-3.47522	0.00574611	50	2	0.16124	109	3	0.162791	178	6	0.341085	0.166279	0.0844167	231	7	0.505426	216	6	0.475969	431	11	0.809302	0.447674	0.150672	373	41	2.94264	361	17	1.24651	288	14	1.05581	1.31124	0.848089	0.18907	5.28904
CAALFM_C307550CA	Protein required for mitochondrial ribosome small subunit biogenesis; role in maturation of SSU-rRNA; Spider biofilm induced;	CAALFM_C307550CA	XP_719834.1	Q5ADV5	Genetic interactor of prohibitins 3, mitochondrial (Found in mitochondrial proteome protein 38)	GEP3 FMP48 CAALFM_C307550CA CaO19.14028 CaO19.6736	Protein required for mitochondrial ribosome small subunit biogenesis; role in maturation of SSU-rRNA; Spider biofilm induced;	CAALFM_C307550CA	XM_714741.1	1890	66.2536	-1.79223	-3.4635	0.00831286	162	12	0.263492	177	36	0.843386	592	25	0.550265	0.414286	0.236746	415	10	0.270899	150	4	0.110582	431	11	0.278836	0.165079	0.0775128	657	54	1.34286	517	24	0.647619	817	52	1.38995	0.845106	0.339383	0.820217	1.21919
CAALFM_C103940WA	Putative succinate dehydrogenase; localized to the mitochondrial membrane; Hap43p-repressed gene;	CAALFM_C103940WA	XP_711962.2	A0A1D8PD61	Succinate dehydrogenase [ubiquinone] cytochrome b small subunit	orf19.4468 CAALFM_C103940WA	Putative succinate dehydrogenase; localized to the mitochondrial membrane; Hap43p-repressed gene;	CAALFM_C103940WA	XM_706869.2	510	17.7082	-1.78973	-3.4575	0.0252556	83	2	0.152941	115	5	0.354902	122	6	0.47451	0.245588	0.132707	0	0	0	96	2	0.192157	185	11	1.06863	0.315196	0.465127	180	8	0.760784	102	2	0.192157	143	13	1.33333	0.571569	0.465884	0.553897	1.80539
ECM3	Ortholog(s) have endoplasmic reticulum localization;	ECM3	XP_722605.2	A0A1D8PGN3	Putative ATPase	ECM3 orf19.1563 CAALFM_C202400WA	Ortholog(s) have endoplasmic reticulum localization;	CAALFM_C202400WA	XM_717512.2	1641	64.9752	-1.78924	-3.45632	0.00157702	354	36	0.806825	518	36	0.796466	521	23	0.587447	0.547684	0.101063	532	25	0.710542	305	7	0.193784	486	30	0.90067	0.451249	0.298678	797	75	2.20597	741	58	1.65935	978	46	1.34796	1.30332	0.354643	0.624295	1.60181
CAALFM_CR10430CA	Ortholog(s) have ATPase activator activity, role in mRNA splicing, via spliceosome, positive regulation of ATPase activity and spliceosomal complex localization;	CAALFM_CR10430CA	XP_719381.1	A0A1D8PU82	Pre-mRNA-splicing factor SPP2	CAALFM_CR10430CA orf19.7620	Ortholog(s) have ATPase activator activity, role in mRNA splicing, via spliceosome, positive regulation of ATPase activity and spliceosomal complex localization;	CAALFM_CR10430CA	XM_714288.1	579	80.325	-1.78677	-3.45041	0.00497476	68	11	0.644214	102	157	11.6252	237	27	2.12608	3.59888	4.86498	102	2	0.150259	87	3	0.264249	183	6	0.48532	0.224957	0.139097	366	16	1.38687	297	14	1.17617	413	14	1.22107	0.946028	0.0906183	6.14676	0.162687
DAM1	Essential subunit of the Dam1 (DASH) complex, which acts in chromosome segregation by coupling kinetochores to spindle microtubules;	DAM1	XP_723523.1	Q5APC8	DASH complex subunit DAM1 (Outer kinetochore protein DAM1)	DAM1 CAALFM_C109730WA CaO19.12300 CaO19.4837	Essential subunit of the Dam1 (DASH) complex, which acts in chromosome segregation by coupling kinetochores to spindle microtubules;	CAALFM_C109730WA	XM_718430.1	834	43.5076	-1.78617	-3.44899	0.000195184	177	51	2.73501	110	33	1.77818	214	41	2.31415	1.70683	0.391567	104	3	0.179856	51	1	0.0467626	294	9	0.53717	0.190947	0.207066	428	17	1.0012	228	5	0.305755	306	9	0.508393	0.453837	0.292035	5.29428	0.188883
CAALFM_C602480WA	Similar to alcohol dehydrogenases; induced by benomyl treatment, nitric oxide; induced in core stress response; oxidative stress-induced via Cap1; Spider biofilm repressed;	CAALFM_C602480WA	XP_719082.1	Q5AC33	NADP-dependent alcohol dehydrogenase	orf19.5517 CAALFM_C602480WA	Similar to alcohol dehydrogenases; induced by benomyl treatment, nitric oxide; induced in core stress response; oxidative stress-induced via Cap1; Spider biofilm repressed;	CAALFM_C602480WA	XM_713989.1	1110	43.5184	-1.78315	-3.44176	0.00452997	277	15	0.442342	146	7	0.228829	289	8	0.29009	0.240315	0.0897662	288	6	0.27027	204	6	0.259459	221	8	0.353153	0.220721	0.0418529	438	22	0.985586	456	20	0.910811	380	14	0.618018	0.628604	0.158614	0.565898	1.7671
SPO11	DNA endonuclease; required for genetic recombination between homologous chromosomes during the parasexual cycle; produced in mitotically dividing cells; similar to S. cerevisiae Spo11 which functions in recombination during meiosis;	SPO11	XP_714436.2	A0A1D8PID6	Spo11p	SPO11 orf19.3589 CAALFM_C208820CA	DNA endonuclease; required for genetic recombination between homologous chromosomes during the parasexual cycle; produced in mitotically dividing cells; similar to S. cerevisiae Spo11 which functions in recombination during meiosis;	CAALFM_C208820CA	XM_709343.2	930	26.1041	-1.7775	-3.42831	0.00270609	92	3	0.1	96	15	0.697849	162	10	0.38172	0.294892	0.244206	50	1	0.044086	161	4	0.205376	204	4	0.222581	0.118011	0.0803955	367	13	0.719355	356	10	0.534409	385	10	0.546237	0.45	0.0845346	1.03833	0.963081
CAALFM_CR10420WA	Protein with a mitochondrial distribution and morphology domain; possibly an essential gene, disruptants not obtained by UAU1 method; rat catheter and Spider biofilm induced;	CAALFM_CR10420WA	XP_719380.1	A0A1D8PU79	Uncharacterized protein	CAALFM_CR10420WA orf19.7619	Protein with a mitochondrial distribution and morphology domain; possibly an essential gene, disruptants not obtained by UAU1 method; rat catheter and Spider biofilm induced;	CAALFM_CR10420WA	XM_714287.1	1851	127.956	-1.77358	-3.41901	0.0279993	259	668	11.295	449	869	15.1669	557	1415	25.4479	12.9774	5.9721	505	22	0.600216	335	7	0.180443	382	8	0.216099	0.24919	0.190037	939	257	7.2658	1075	112	3.1383	873	31	0.839546	2.81091	2.65868	8.48171	0.117901
ZCF39	Zn(II)2Cys6 transcription factor; mutants are viable; filament induced; required for yeast cell adherence to silicone substrate; Spider biofilm induced;	ZCF39	XP_719345.1	A0A1D8PU45	Zcf39p	ZCF39 CAALFM_CR10070CA orf19.7583	Zn(II)2Cys6 transcription factor; mutants are viable; filament induced; required for yeast cell adherence to silicone substrate; Spider biofilm induced;	CAALFM_CR10070CA	XM_714252.1	2046	46.2337	-1.77035	-3.41138	0.001062	342	76	1.28543	285	52	0.928641	534	43	0.691593	0.726417	0.244072	504	11	0.264907	167	5	0.119257	590	19	0.449169	0.208333	0.134993	947	55	1.30499	783	36	0.868035	808	59	1.44673	0.904936	0.246283	1.30502	0.766274
CAALFM_C401970WA	Ortholog of C. dubliniensis CD36 : Cd36_41860, C. parapsilosis CDC317 : CPAR2_400440, Candida tenuis NRRL Y-1498 : CANTEDRAFT_103033 and Debaryomyces hansenii CBS767 : DEHA2B03234g;	CAALFM_C401970WA	XP_722667.1	Q5AMQ1	Uncharacterized protein	orf19.4595 CAALFM_C401970WA	Ortholog of C. dubliniensis CD36 : Cd36_41860, C. parapsilosis CDC317 : CPAR2_400440, Candida tenuis NRRL Y-1498 : CANTEDRAFT_103033 and Debaryomyces hansenii CBS767 : DEHA2B03234g;	CAALFM_C401970WA	XM_717574.1	1314	31.9726	-1.76858	-3.40719	0.000759092	268	8	0.21309	156	14	0.296804	378	20	0.542618	0.263128	0.13985	151	3	0.10274	200	4	0.153729	244	5	0.179604	0.109018	0.0319333	536	14	0.516743	479	12	0.445205	320	13	0.489346	0.362823	0.0294704	1.11532	0.896602
CAALFM_C600550WA	Ortholog(s) have structural constituent of ribosome activity and mitochondrial small ribosomal subunit localization;	CAALFM_C600550WA	XP_711256.1	Q59NG6	Mitochondrial 37S ribosomal protein PET123	orf19.4204 CAALFM_C600550WA	Ortholog(s) have structural constituent of ribosome activity and mitochondrial small ribosomal subunit localization;	CAALFM_C600550WA	XM_706164.2	906	108.748	-1.76854	-3.40709	0.011883	91	10	0.417219	291	49	1.92715	301	10	0.485651	0.707506	0.696221	390	9	0.481236	257	6	0.322296	418	22	1.23289	0.509106	0.397133	363	10	0.539735	444	13	0.668874	384	13	0.68543	0.47351	0.0651308	1.44004	0.694423
ALD6	Putative aldehyde dehydrogenase; stationary phase enriched protein; expression regulated upon white-opaque switch; rat catheter biofilm induced; rat catheter and Spider biofilm induced;	ALD6	XP_710989.2	A0A1D8PM94	Methylmalonate-semialdehyde dehydrogenase (CoA acylating) (EC 1.2.1.27)	ALD6 orf19.742 CAALFM_C405130CA	Putative aldehyde dehydrogenase; stationary phase enriched protein; expression regulated upon white-opaque switch; rat catheter biofilm induced; rat catheter and Spider biofilm induced;	CAALFM_C405130CA	XM_705897.2	1626	38.3914	-1.76749	-3.40461	0.000754647	192	33	0.732472	279	56	1.31673	502	155	3.57442	1.4059	1.22543	208	7	0.216482	370	9	0.277368	382	15	0.46679	0.24016	0.106584	694	28	0.842558	571	19	0.587946	827	31	0.931119	0.590406	0.145464	3.38541	0.295385
CAALFM_C504360CA	Possible pyrimidine 5' nucleotidase; protein present in exponential and stationary growth phase yeast cultures; Hap43p-repressed gene;	CAALFM_C504360CA	XP_721832.1	Q5AK98	Nucleotidase	orf19.3922 CAALFM_C504360CA	Possible pyrimidine 5' nucleotidase; protein present in exponential and stationary growth phase yeast cultures; Hap43p-repressed gene;	CAALFM_C504360CA	XM_716739.1	864	30.0084	-1.76213	-3.39198	0.0045894	44	1	0.0462963	131	5	0.173611	100	6	0.3125	0.133102	0.108711	270	10	0.505787	152	3	0.168981	225	9	0.44213	0.279225	0.146097	325	55	2.68171	258	12	0.627315	437	37	1.95255	1.31539	0.85039	0.166939	5.99022
CAALFM_C701190WA	Ortholog(s) have RNA 7-methylguanosine cap binding, exoribonuclease activator activity, m7G(5')pppN diphosphatase activity;	CAALFM_C701190WA	XP_712473.1	A0A1D8PQS6	5'-(N(7)-methyl 5'-triphosphoguanosine)-(mRNA) diphosphatase	orf19.6901 CAALFM_C701190WA	Ortholog(s) have RNA 7-methylguanosine cap binding, exoribonuclease activator activity, m7G(5')pppN diphosphatase activity;	CAALFM_C701190WA	XM_707380.1	909	30.6975	-1.76209	-3.39189	0.00139509	120	3	0.127613	50	8	0.436744	200	10	0.459846	0.256051	0.151465	148	14	0.781078	97	2	0.10121	288	25	1.37514	0.564356	0.520472	368	45	2.46755	540	30	1.68207	516	45	2.44004	1.64741	0.363969	0.231534	4.31901
CAALFM_C403850WA	Ortholog(s) have nucleocytoplasmic transporter activity, phospholipid binding, single-stranded DNA binding activity and role in mRNA export from nucleus in response to heat stress, nuclear pore organization;	CAALFM_C403850WA	XP_710542.2	A0A1D8PLY0	FG-nucleoporin	orf19.5040 CAALFM_C403850WA	Ortholog(s) have nucleocytoplasmic transporter activity, phospholipid binding, single-stranded DNA binding activity and role in mRNA export from nucleus in response to heat stress, nuclear pore organization;	CAALFM_C403850WA	XM_705450.2	1779	249.21	-1.75719	-3.38039	0.0276993	318	440	10.2018	364	2645	69.3642	601	474	11.213	22.6948	27.6542	309	40	1.06633	402	18	0.507589	629	50	1.34907	0.730748	0.34964	1007	122	3.22822	807	119	3.1765	757	122	3.27375	2.41962	0.0397271	14.4077	0.0694073
MYO5	Class I myosin; nonessential; role in cortical actin patch polarity and polar budding; required for hyphal growth, white-opaque switch; regulatory phosphorylation on S366; downregulated on adherence to polystyrene;	MYO5	XP_710986.2	Q59MQ0	Myosin-5 (Class I unconventional myosin MYO5) (Type I myosin MYO5)	MYO5 CAALFM_C405100CA CaO19.738 CaO19.8357	Class I myosin; nonessential; role in cortical actin patch polarity and polar budding; required for hyphal growth, white-opaque switch; regulatory phosphorylation on S366; downregulated on adherence to polystyrene;	CAALFM_C405100CA	XM_705894.2	3951	77.2355	-1.7522	-3.36872	0.00681446	954	231	2.40977	876	257	2.6611	1138	162	1.68565	1.68913	0.413524	1203	37	0.471273	520	15	0.18527	1539	47	0.584156	0.310175	0.167879	2106	138	1.72134	1816	76	0.964313	2249	95	1.18552	0.967793	0.317825	2.64346	0.378292
CAALFM_C405640CA	Ortholog(s) have 1-(5-phosphoribosyl)-5-[(5- phosphoribosylamino)methylideneamino]imidazole-4- carboxamide isomerase activity, role in histidine biosynthetic process and cytosol, nucleus localization;	CAALFM_C405640CA	XP_716557.2	A0A1D8PMD0	1-(5-phosphoribosyl)-5-[(5-phosphoribosylamino)methylideneamino] imidazole-4-carboxamide isomerase (EC 5.3.1.16) (5-proFAR isomerase) (Phosphoribosylformimino-5-aminoimidazole carboxamide ribotide isomerase)	CAALFM_C405640CA	Ortholog(s) have 1-(5-phosphoribosyl)-5-[(5- phosphoribosylamino)methylideneamino]imidazole-4- carboxamide isomerase activity, role in histidine biosynthetic process and cytosol, nucleus localization;	CAALFM_C405640CA	XM_711464.2	840	40.8773	-1.75185	-3.3679	0.00103622	215	9	0.382143	188	6	0.25	253	19	0.934524	0.391667	0.29649	359	18	0.914286	149	3	0.15	467	25	1.39286	0.614286	0.511844	458	67	3.55119	485	37	2.03214	523	62	3.32143	2.22619	0.668544	0.275775	3.62614
RPP1	Putative ortholog of S. cerevisiae Rpp1; subunit of both RNase MRP and nuclear RNase P; rat catheter and Spider biofilm induced;	RPP1	XP_713634.1	A0A1D8PD31	RNA-binding RNA processing protein	RPP1 orf19.1029 CAALFM_C103800WA	Putative ortholog of S. cerevisiae Rpp1; subunit of both RNase MRP and nuclear RNase P; rat catheter and Spider biofilm induced;	CAALFM_C103800WA	XM_708541.1	933	42.6366	-1.75146	-3.36699	0.00682673	50	1	0.0450161	96	5	0.192926	321	30	1.28725	0.381297	0.55403	200	4	0.209003	152	3	0.157556	100	2	0.079314	0.111468	0.0533207	213	12	0.620579	267	6	0.321543	170	8	0.415863	0.339496	0.124823	1.69103	0.591356
TIM21	Component of the Translocase of the Inner Mitochondrial membrane (TIM23 complex); for protein import into mitochondria; Hap43, ketoconazole-repressed; Spider biofilm repressed;	TIM21	XP_713785.1	Q59VW7	Mitochondrial import inner membrane translocase subunit TIM21	TIM21 FMP17 CAALFM_C102350WA CaO19.11175 CaO19.3691	Component of the Translocase of the Inner Mitochondrial membrane (TIM23 complex); for protein import into mitochondria; Hap43, ketoconazole-repressed; Spider biofilm repressed;	CAALFM_C102350WA	XM_708692.1	807	39.93	-1.74604	-3.35437	0.000708697	82	17	0.682776	184	74	3.82032	276	33	1.63445	1.53439	1.31352	51	1	0.0557621	100	2	0.100372	251	5	0.303594	0.114932	0.107863	330	7	0.433705	336	9	0.548947	477	17	0.967782	0.487608	0.229478	5.09306	0.196346
ERG1	Squalene epoxidase, epoxidation of squalene to 2,3(S)-oxidosqualene; ergosterol biosynthesis; allylamine antifungal drug target; NADH reducing cofactor but S. cerevisiae Erg1 uses NADPH; flow model biofilm induced; Spider biofilm repressed;	ERG1	XP_711894.1	Q92206	Squalene monooxygenase (EC 1.14.14.17) (Squalene epoxidase) (SE)	ERG1 CAALFM_C108590CA CaO19.406 CaO19.8036	Squalene epoxidase, epoxidation of squalene to 2,3(S)-oxidosqualene; ergosterol biosynthesis; allylamine antifungal drug target; NADH reducing cofactor but S. cerevisiae Erg1 uses NADPH; flow model biofilm induced; Spider biofilm repressed;	CAALFM_C108590CA	XM_706801.1	1491	40.5634	-1.74027	-3.34097	0.00150995	220	52	1.36284	206	14	0.368209	483	44	1.22803	0.739772	0.440552	380	12	0.40778	201	4	0.132797	456	13	0.423206	0.240946	0.133413	381	10	0.287056	532	17	0.57277	702	20	0.64051	0.375084	0.153171	2.40174	0.416364
CAALFM_C700760CA	Ortholog(s) have endoplasmic reticulum localization;	CAALFM_C700760CA	XP_720336.1	A0A1D8PQN5	Uncharacterized membrane protein	orf19.7043 CAALFM_C700760CA	Ortholog(s) have endoplasmic reticulum localization;	CAALFM_C700760CA	XM_715243.1	510	21.6118	-1.73984	-3.33998	0.0226758	106	3	0.196078	140	7	0.509804	176	6	0.464706	0.292647	0.138491	101	2	0.196078	0	0	0	134	6	0.390196	0.146569	0.159298	305	8	0.766667	98	2	0.176471	308	11	1.03922	0.495588	0.360084	0.91145	1.09715
RCL1	Putative U3-containing 90S preribosome processome complex subunit; Hap43-induced; essential; S. cerevisiae ortholog is essential; represses in core stress response;	RCL1	XP_713143.1	A0A1D8PHX2	rRNA-processing endoribonuclease	RCL1 orf19.1886 CAALFM_C207450CA	Putative U3-containing 90S preribosome processome complex subunit; Hap43-induced; essential; S. cerevisiae ortholog is essential; represses in core stress response;	CAALFM_C207450CA	XM_708050.1	1116	64.7685	-1.73372	-3.32584	0.00208123	116	3	0.0994624	46	5	0.163978	153	4	0.155914	0.104839	0.0287018	227	9	0.396057	258	6	0.259857	417	12	0.53405	0.297491	0.11194	545	17	0.728495	460	16	0.722222	599	29	1.30735	0.689516	0.274364	0.212438	4.70726
CAALFM_C300420WA	Ortholog(s) have 3'-tRNA processing endoribonuclease activity, role in mitochondrial tRNA 3'-end processing, nuclear tRNA 3'-trailer cleavage, endonucleolytic and mitochondrion, nucleus localization;	CAALFM_C300420WA	XP_717797.1	Q5A7P2	Ribonuclease Z (EC 3.1.26.11)	orf19.5425 CAALFM_C300420WA	Ortholog(s) have 3'-tRNA processing endoribonuclease activity, role in mitochondrial tRNA 3'-end processing, nuclear tRNA 3'-trailer cleavage, endonucleolytic and mitochondrion, nucleus localization;	CAALFM_C300420WA	XM_712704.1	2574	50.859	-1.72932	-3.31571	0.00374838	318	18	0.297591	243	22	0.38345	550	152	2.05983	0.685218	0.811247	826	24	0.456099	559	13	0.249806	764	22	0.411422	0.279332	0.0886146	1204	41	0.806915	1356	56	1.08081	1368	68	1.2906	0.79458	0.19804	1.27611	0.783629
CAALFM_CR10530WA	Ortholog of C. dubliniensis CD36 : Cd36_35360, C. parapsilosis CDC317 : CPAR2_200320, Candida tenuis NRRL Y-1498 : CANTEDRAFT_136418 and Debaryomyces hansenii CBS767 : DEHA2A14080g;	CAALFM_CR10530WA	XP_719392.1	A0A1D8PU90	Uncharacterized protein	CAALFM_CR10530WA orf19.7632	Ortholog of C. dubliniensis CD36 : Cd36_35360, C. parapsilosis CDC317 : CPAR2_200320, Candida tenuis NRRL Y-1498 : CANTEDRAFT_136418 and Debaryomyces hansenii CBS767 : DEHA2A14080g;	CAALFM_CR10530WA	XM_714299.1	1488	60.9392	-1.72328	-3.30186	0.0116161	285	22	0.62836	354	43	1.10148	395	41	1.10484	0.708669	0.223826	534	12	0.395161	329	9	0.283602	576	13	0.412634	0.272849	0.0571548	771	41	1.32594	680	20	0.673387	817	32	1.05309	0.763105	0.267592	1.36815	0.730915
CAALFM_CR05140WA	Integral membrane protein of the ER; role in the synthesis of beta-1,6-glucan in the cell wall; S. cerevisiae ortholog required for cell viability; Spider biofilm induced;	CAALFM_CR05140WA	XP_711986.1	Q59QN4	Very-long-chain (3R)-3-hydroxyacyl-CoA dehydratase (EC 4.2.1.134)	CAALFM_CR05140WA orf19.640	Integral membrane protein of the ER; role in the synthesis of beta-1,6-glucan in the cell wall; S. cerevisiae ortholog required for cell viability; Spider biofilm induced;	CAALFM_CR05140WA	XM_706893.1	714	38.8633	-1.71619	-3.28569	0.000848237	260	18	0.820728	322	31	1.39076	294	20	0.95098	0.790616	0.243881	238	6	0.429972	141	10	0.735294	256	8	0.586835	0.438025	0.124663	511	26	1.85714	242	21	1.54902	344	49	3.56303	1.7423	0.885764	0.725229	1.37888
SEC20	Essential protein; similar to S. cerevisiae Sec20p; depletion causes membrane accumulation and drug sensitivity; expression regulated by growth phase; O-mannosylation regulates proteolysis; does not complement S. cerevisiae sec20-1 mutant;	SEC20	XP_719091.2	A0A1D8PPX8	Sec20p	SEC20 orf19.5526 CAALFM_C602570CA	Essential protein; similar to S. cerevisiae Sec20p; depletion causes membrane accumulation and drug sensitivity; expression regulated by growth phase; O-mannosylation regulates proteolysis; does not complement S. cerevisiae sec20-1 mutant;	CAALFM_C602570CA	XM_713998.2	999	48.3387	-1.71499	-3.28295	0.00153303	350	24	0.785786	200	11	0.401401	489	27	1.03403	0.555305	0.260257	215	10	0.537538	254	6	0.321321	461	32	1.81982	0.66967	0.661353	613	66	3.72372	468	81	4.80981	556	46	2.56356	2.77427	0.917192	0.322482	3.10095
CAALFM_C604340WA	Dolichol-P-Man dependent alpha(1-3) mannosyltransferase; role in the synthesis of dolichol-linked oligosaccharide donor for N-linked glycosylation of proteins; rat catheter biofilm repressed;	CAALFM_C604340WA	XP_712105.2	A0A1D8PQE0	Dol-P-Man:Man(5)GlcNAc(2)-PP-Dol alpha-1,3-mannosyltransferase (EC 2.4.1.258) (Dol-P-Man-dependent alpha(1-3)-mannosyltransferase)	orf19.1092 CAALFM_C604340WA	Dolichol-P-Man dependent alpha(1-3) mannosyltransferase; role in the synthesis of dolichol-linked oligosaccharide donor for N-linked glycosylation of proteins; rat catheter biofilm repressed;	NC_032094	CAALFM_C604340WA		25.9127	-1.7119	-3.27592	0.00151787																																		#DIV/0!	#DIV/0!
CAALFM_C405220CA	Ortholog(s) have ubiquitin-protein transferase activity and role in anaphase-promoting complex-dependent proteasomal ubiquitin-dependent protein catabolic process, chromatin assembly, protein ubiquitination;	CAALFM_C405220CA	XP_712249.2	A0A1D8PM98	Anaphase-promoting complex subunit 5	orf19.6861 CAALFM_C405220CA	Ortholog(s) have ubiquitin-protein transferase activity and role in anaphase-promoting complex-dependent proteasomal ubiquitin-dependent protein catabolic process, chromatin assembly, protein ubiquitination;	CAALFM_C405220CA	XM_707156.2	2397	24.8107	-1.71139	-3.27476	0.000568703	488	37	0.592407	123	8	0.134335	652	29	0.474343	0.300271	0.194186	503	21	0.430955	387	15	0.323321	607	22	0.440551	0.298707	0.0531456	836	43	0.875261	898	43	0.877764	707	32	0.657071	0.602524	0.103451	0.666358	1.50069
SPT3	Functional homolog of S. cerevisiae Spt3p; required for virulence in mouse systemic infection; homozygous null mutant is hyperfilamentous;	SPT3	XP_719383.1	A0A1D8PU74	Transcriptional regulator	SPT3 CAALFM_CR10450CA orf19.7622	Functional homolog of S. cerevisiae Spt3p; required for virulence in mouse systemic infection; homozygous null mutant is hyperfilamentous;	CAALFM_CR10450CA	XM_714290.1	987	83.7956	-1.71138	-3.27474	0.0137867	164	7	0.262411	155	8	0.294833	263	9	0.395137	0.238095	0.0564979	111	5	0.250253	127	3	0.155015	279	8	0.385005	0.197568	0.0943538	375	18	0.896657	397	17	0.844985	480	23	1.13779	0.719858	0.127607	0.51905	1.9266
PGA32	Putative GPI-anchored adhesin-like protein; induced in high iron; Spider biofilm induced;	PGA32	XP_719880.1	Q5ADQ7	Probable GPI-anchored adhesin-like protein PGA32 (Predicted GPI-anchored protein 32)	PGA32 CAALFM_C307160WA CaO19.14076 CaO19.6784	Putative GPI-anchored adhesin-like protein; induced in high iron; Spider biofilm induced;	CAALFM_C307160WA	XM_714787.1	1293	52.8314	-1.70667	-3.26406	0.00321441	147	16	0.385924	160	20	0.477958	285	9	0.258314	0.280549	0.0900606	212	6	0.233565	274	6	0.226605	405	23	0.883991	0.33604	0.308267	734	117	4.32792	489	18	0.668987	561	34	1.29234	1.57231	1.5983	0.294022	3.4011
CAALFM_C109440WA	Ortholog(s) have inorganic diphosphatase activity, role in aerobic respiration and mitochondrion localization;	CAALFM_C109440WA	XP_723493.1	Q5APF8	Pyrophosphate phospho-hydrolase (EC 3.6.1.1)	orf19.4807 CAALFM_C109440WA	Ortholog(s) have inorganic diphosphatase activity, role in aerobic respiration and mitochondrion localization;	CAALFM_C109440WA	XM_718400.1	975	29.7261	-1.69963	-3.24817	0.00121499	186	4	0.181538	169	8	0.295385	186	10	0.447179	0.231026	0.108816	311	12	0.621538	127	3	0.152821	266	28	1.44205	0.554103	0.532818	520	38	1.95692	255	18	0.895385	360	26	1.35179	1.05103	0.434787	0.287859	3.47392
CAALFM_C207020CA	Ortholog of C. dubliniensis CD36 : Cd36_21310, C. parapsilosis CDC317 : CPAR2_406650, Candida tenuis NRRL Y-1498 : CANTEDRAFT_130046 and Debaryomyces hansenii CBS767 : DEHA2F24134g;	CAALFM_C207020CA	XP_714848.2	A0A1D8PHZ0	Uncharacterized protein	orf19.2258 CAALFM_C207020CA	Ortholog of C. dubliniensis CD36 : Cd36_21310, C. parapsilosis CDC317 : CPAR2_406650, Candida tenuis NRRL Y-1498 : CANTEDRAFT_130046 and Debaryomyces hansenii CBS767 : DEHA2F24134g;	CAALFM_C207020CA	XM_709755.2	1185	91.234	-1.69524	-3.23832	0.0056432	314	177	5.56203	307	66	2.04895	290	39	1.25063	2.2154	1.87282	348	14	0.607595	351	7	0.277637	381	12	0.493671	0.344726	0.136838	596	17	0.670886	673	17	0.704641	718	31	1.29958	0.668776	0.288741	4.37177	0.22874
CAALFM_C602110WA	Ortholog of C. dubliniensis CD36 : Cd36_62270, C. parapsilosis CDC317 : CPAR2_602240, Candida tenuis NRRL Y-1498 : CANTEDRAFT_114419 and Debaryomyces hansenii CBS767 : DEHA2E04884g;	CAALFM_C602110WA	XP_710837.1	A0A1D8PPT1	Uncharacterized protein	orf19.3498 CAALFM_C602110WA	Ortholog of C. dubliniensis CD36 : Cd36_62270, C. parapsilosis CDC317 : CPAR2_602240, Candida tenuis NRRL Y-1498 : CANTEDRAFT_114419 and Debaryomyces hansenii CBS767 : DEHA2E04884g;	CAALFM_C602110WA	XM_705745.2	1092	31.6618	-1.69087	-3.22852	0.000770798	217	9	0.28022	131	8	0.212454	331	10	0.380952	0.218407	0.0692266	100	2	0.0961538	149	4	0.181319	446	9	0.399267	0.169185	0.127642	348	8	0.346154	256	8	0.349817	433	14	0.64652	0.335623	0.140739	0.865306	1.15566
KRE9	Protein of beta-1,6-glucan biosynthesis; required for serum-induced hyphal growth; required for efficient utilization of galactose and for growth on glucose; similar to S. cerevisiae Kre9p and Knh1p; O-glycosylated by Pmt1p;	KRE9	XP_723077.1	Q5ANN9	Kre9p	KRE9 orf19.5861 CAALFM_C304180WA	Protein of beta-1,6-glucan biosynthesis; required for serum-induced hyphal growth; required for efficient utilization of galactose and for growth on glucose; similar to S. cerevisiae Kre9p and Knh1p; O-glycosylated by Pmt1p;	CAALFM_C304180WA	XM_717984.2	816	39.4879	-1.68997	-3.2265	0.00581104	151	8	0.419118	70	2	0.0845588	294	20	0.966912	0.367647	0.363708	167	4	0.251225	150	3	0.169118	258	10	0.591912	0.253064	0.183049	374	10	0.578431	233	5	0.300245	303	6	0.328431	0.301777	0.125025	1.32523	0.754583
CAALFM_C105660CA	Ortholog(s) have structural constituent of nuclear pore activity and role in chromosome segregation, heterochromatin assembly involved in chromatin silencing, nuclear pore complex assembly, protein targeting to nuclear inner membrane;	CAALFM_C105660CA	XP_718506.2	A0A1D8PDK7	Uncharacterized protein	orf19.2485 CAALFM_C105660CA	Ortholog(s) have structural constituent of nuclear pore activity and role in chromosome segregation, heterochromatin assembly involved in chromatin silencing, nuclear pore complex assembly, protein targeting to nuclear inner membrane;	CAALFM_C105660CA	XM_713413.2	4281	63.139	-1.68972	-3.22595	0.0145359	841	82	0.729269	1068	149	1.12637	1082	43	0.389395	0.561259	0.301172	1317	52	0.604532	865	21	0.248774	1511	78	0.867788	0.430273	0.25365	2281	218	2.49031	2494	172	1.92011	2475	210	2.32913	1.68489	0.239999	0.530701	1.8843
CAALFM_C603590CA	Ortholog of C. dubliniensis CD36 : Cd36_64130, C. parapsilosis CDC317 : CPAR2_601230, Candida tenuis NRRL Y-1498 : CANTEDRAFT_115908 and Debaryomyces hansenii CBS767 : DEHA2E12540g;	CAALFM_C603590CA	XP_718065.2	A0A1D8PQ79	DUF3074 domain-containing protein	orf19.5727 CAALFM_C603590CA	Ortholog of C. dubliniensis CD36 : Cd36_64130, C. parapsilosis CDC317 : CPAR2_601230, Candida tenuis NRRL Y-1498 : CANTEDRAFT_115908 and Debaryomyces hansenii CBS767 : DEHA2E12540g;	CAALFM_C603590CA	XM_712972.2	690	21.6037	-1.68236	-3.20953	0.0129567	75	5	0.218841	118	3	0.202899	274	9	0.5	0.230435	0.136453	50	1	0.0666667	50	1	0.0782609	101	2	0.133333	0.0695652	0.029082	200	5	0.365217	212	5	0.371014	171	5	0.331884	0.267029	0.0172431	1.36921	0.730346
CAALFM_C206080CA	Ortholog(s) have 8-oxo-dGDP phosphatase activity;	CAALFM_C206080CA	XP_714282.2	A0A1D8PHM2	Nudix hydrolase domain-containing protein	orf19.4112 CAALFM_C206080CA	Ortholog(s) have 8-oxo-dGDP phosphatase activity;	CAALFM_C206080CA	XM_709189.2	918	39.8442	-1.68021	-3.20474	0.00106168	138	5	0.227669	140	5	0.22549	262	25	1.09368	0.38671	0.408757	106	7	0.395425	71	3	0.16122	286	17	0.942266	0.374728	0.327265	384	42	2.28649	402	26	1.39542	605	67	3.64924	1.83279	0.926807	0.350358	2.85423
EXO1	Putative exodeoxyribonuclease; cell-cycle regulated periodic mRNA expression;	EXO1	XP_716765.2	A0A1D8PMZ2	Exonuclease 1 (EC 3.1.-.-)	EXO1 orf19.926 CAALFM_C500630CA	Putative exodeoxyribonuclease; cell-cycle regulated periodic mRNA expression;	CAALFM_C500630CA	XM_711672.2	2100	52.1133	-1.67672	-3.19699	0.00421701	400	35	0.578571	248	39	0.577143	494	22	0.395238	0.387738	0.0860894	440	18	0.410476	314	22	0.5	943	31	0.726667	0.409286	0.13307	708	51	1.17905	1026	85	1.98	1004	82	1.87429	1.25833	0.355286	0.46502	2.15045
CAALFM_C104860WA	Ortholog of S. cerevisiae : YPR089W, C. glabrata CBS138 : CAGL0K08008g, C. dubliniensis CD36 : Cd36_04600, C. parapsilosis CDC317 : CPAR2_105630 and Candida tenuis NRRL Y-1498 : CANTEDRAFT_129373;	CAALFM_C104860WA	XP_713567.1	A0A1D8PDE5	Uncharacterized protein	orf19.757 CAALFM_C104860WA	Ortholog of S. cerevisiae : YPR089W, C. glabrata CBS138 : CAGL0K08008g, C. dubliniensis CD36 : Cd36_04600, C. parapsilosis CDC317 : CPAR2_105630 and Candida tenuis NRRL Y-1498 : CANTEDRAFT_129373;	CAALFM_C104860WA	XM_708474.1	2571	52.7995	-1.6764	-3.19629	0.00422784	415	48	0.553481	313	161	1.57526	425	307	2.96499	1.27343	0.988309	557	19	0.349669	264	7	0.118631	799	20	0.37184	0.210035	0.114497	1230	53	0.968106	1591	60	1.10774	1516	64	1.17503	0.812719	0.0861799	2.49021	0.401573
CAALFM_C703980WA	Ortholog(s) have role in protein folding in endoplasmic reticulum and ER membrane protein complex localization;	CAALFM_C703980WA	XP_715232.1	A0A1D8PRI7	ER membrane protein complex subunit 4	orf19.7183 CAALFM_C703980WA	Ortholog(s) have role in protein folding in endoplasmic reticulum and ER membrane protein complex localization;	CAALFM_C703980WA	XM_710139.1	531	36.7153	-1.67458	-3.19227	0.00442834	40	3	0.175141	62	17	0.822976	279	13	0.932203	0.48258	0.334126	152	3	0.278719	102	2	0.175141	335	9	0.834275	0.322034	0.289411	178	11	1.04708	184	8	0.728814	405	18	1.63277	0.852166	0.374382	0.821973	1.21659
CAALFM_C111560CA	Has domain(s) with predicted GTP binding activity;	CAALFM_C111560CA	XP_713030.2	A0A1D8PF73	EngB-type G domain-containing protein	orf19.1163 CAALFM_C111560CA	Has domain(s) with predicted GTP binding activity;	CAALFM_C111560CA	XM_707937.2	1092	43.2383	-1.67315	-3.18909	0.000756658	198	10	0.292125	131	4	0.147436	332	17	0.546703	0.246566	0.165045	153	3	0.135531	230	7	0.322344	336	10	0.446886	0.22619	0.127955	521	16	0.710623	252	5	0.230769	469	25	1.11905	0.51511	0.363029	0.665225	1.50325
CAALFM_C100510WA	Ortholog(s) have 3-methyl-2-oxobutanoate hydroxymethyltransferase activity, role in pantothenate biosynthetic process, respiratory chain complex IV assembly and mitochondrion localization;	CAALFM_C100510WA	XP_719019.1	Q5ABB3	3-methyl-2-oxobutanoate hydroxymethyltransferase (EC 2.1.2.11)	orf19.6057 CAALFM_C100510WA	Ortholog(s) have 3-methyl-2-oxobutanoate hydroxymethyltransferase activity, role in pantothenate biosynthetic process, respiratory chain complex IV assembly and mitochondrion localization;	CAALFM_C100510WA	XM_713926.2	930	27.0666	-1.67305	-3.18888	0.00353671	226	11	0.423656	278	17	0.67957	208	8	0.291398	0.348656	0.161129	101	3	0.152688	0	0	0	312	8	0.425806	0.144624	0.176137	250	14	0.749462	359	9	0.494624	349	21	1.13548	0.594892	0.263451	0.94293	1.06052
CAALFM_C600730WA	Ortholog of C. dubliniensis CD36 : Cd36_60640, C. parapsilosis CDC317 : CPAR2_602930, Candida tenuis NRRL Y-1498 : CANTEDRAFT_115038 and Pichia stipitis Pignal : PICST_31932;	CAALFM_C600730WA	XP_711327.1	A0A1D8PPF4	Uncharacterized protein	orf19.3655 CAALFM_C600730WA	Ortholog of C. dubliniensis CD36 : Cd36_60640, C. parapsilosis CDC317 : CPAR2_602930, Candida tenuis NRRL Y-1498 : CANTEDRAFT_115038 and Pichia stipitis Pignal : PICST_31932;	CAALFM_C600730WA	XM_706235.1	1917	95.5461	-1.6711	-3.18457	0.0107973	246	94	1.76526	234	401	7.97757	555	112	2.27752	3.00509	2.81555	595	58	1.50809	529	22	0.564945	794	59	1.52374	0.899191	0.448335	1018	168	4.32655	801	83	2.16693	1188	155	4.03808	2.63289	0.957335	1.7016	0.587684
DIE2	Ortholog(s) have dolichyl-phosphate-glucose-glycolipid alpha-glucosyltransferase activity, role in protein N-linked glycosylation and endoplasmic reticulum membrane localization;	DIE2	XP_714677.2	Q59YV2	Dol-P-Glc:Glc(2)Man(9)GlcNAc(2)-PP-Dol alpha-1,2-glucosyltransferase (EC 2.4.1.256) (Alpha-1,2-glucosyltransferase ALG10-A) (Alpha-2-glucosyltransferase ALG10) (Asparagine-linked glycosylation protein 10) (Dolichyl-phosphoglucose-dependent glucosyltransferase ALG10)	DIE2 ALG10 CAALFM_C305340WA CaO19.6971	Ortholog(s) have dolichyl-phosphate-glucose-glycolipid alpha-glucosyltransferase activity, role in protein N-linked glycosylation and endoplasmic reticulum membrane localization;	NC_032091	DIE2		29.1077	-1.67011	-3.18238	0.000241447																																		#DIV/0!	#DIV/0!
CAALFM_C603240WA	Predicted 3-methylbutanol:NAD(P) oxidoreductase and methylglyoxal reductase (NADPH-dependent); role in ergosterol metabolic process; early stage flow model biofilm induced; Spider biofilm induced;	CAALFM_C603240WA	XP_719172.1	Q5ABT9	Methylglyoxal reductase (NADPH-dependent)	orf19.5611 CAALFM_C603240WA	Predicted 3-methylbutanol:NAD(P) oxidoreductase and methylglyoxal reductase (NADPH-dependent); role in ergosterol metabolic process; early stage flow model biofilm induced; Spider biofilm induced;	CAALFM_C603240WA	XM_714079.2	1032	25.4931	-1.66766	-3.177	0.00485513	70	2	0.0775194	146	8	0.334302	219	8	0.287791	0.174903	0.111711	262	17	0.786822	102	2	0.0901163	459	13	0.65407	0.382752	0.302042	457	65	3.0814	402	19	0.942829	480	20	0.97093	1.24879	1.00157	0.214402	4.66413
DSL1	Protein similar to S. cerevisiae Dsl1p, which is a member of the t-SNARE complex of the endoplasmic reticulum;	DSL1	XP_712660.2	A0A1D8PTD9	Dsl1p	DSL1 CAALFM_CR06940WA orf19.2370	Protein similar to S. cerevisiae Dsl1p, which is a member of the t-SNARE complex of the endoplasmic reticulum;	CAALFM_CR06940WA	XM_707567.2	2043	38.1373	-1.66634	-3.17409	0.00135516	516	90	1.85512	397	226	5.13363	809	103	2.02301	2.25294	1.50749	567	17	0.407734	382	9	0.222222	686	19	0.465981	0.273984	0.103937	822	51	1.21194	703	22	0.519334	976	52	1.24131	0.743147	0.333637	4.42998	0.225735
NOG1	Putative GTPase; mutation confers hypersensitivity to 5-fluorocytosine (5-FC), 5-fluorouracil (5-FU), and tubercidin (7-deazaadenosine); repressed by prostaglandins; Hap43-induced;	NOG1	XP_716625.1	A0A1D8PKD3	Nucleolar GTP-binding protein 1	NOG1 orf19.7384 CAALFM_C306030WA	Putative GTPase; mutation confers hypersensitivity to 5-fluorocytosine (5-FC), 5-fluorouracil (5-FU), and tubercidin (7-deazaadenosine); repressed by prostaglandins; Hap43-induced;	CAALFM_C306030WA	XM_711532.1	1923	66.9583	-1.66621	-3.17379	0.00372354	384	29	0.526781	439	104	1.44202	563	80	1.23817	0.801742	0.392327	252	5	0.123245	394	8	0.205928	651	19	0.49558	0.206188	0.159641	929	39	0.962038	753	21	0.524701	1204	57	1.4363	0.730759	0.372259	1.71139	0.58432
CAALFM_C603040CA	Ortholog(s) have phosphatidylinositol-3,5-bisphosphate 5-phosphatase activity, role in phosphatidylinositol dephosphorylation and PAS complex, cytosol, fungal-type vacuole membrane, nuclear periphery localization;	CAALFM_C603040CA	XP_719148.2	A0A1D8PQ27	Phosphatidylinositol-3,5-bisphosphate 5-phosphatase	orf19.5586 CAALFM_C603040CA	Ortholog(s) have phosphatidylinositol-3,5-bisphosphate 5-phosphatase activity, role in phosphatidylinositol dephosphorylation and PAS complex, cytosol, fungal-type vacuole membrane, nuclear periphery localization;	NC_032094	CAALFM_C603040CA		54.8121	-1.66471	-3.1705	0.00338178																																		#DIV/0!	#DIV/0!
CAALFM_C700870WA	Putative guanine deaminase; mutation confers hypersensitivity to toxic ergosterol analog; Spider biofilm induced;	CAALFM_C700870WA	XP_720323.1	A0A1D8PQQ8	Guanine deaminase	orf19.7029 CAALFM_C700870WA	Putative guanine deaminase; mutation confers hypersensitivity to toxic ergosterol analog; Spider biofilm induced;	CAALFM_C700870WA	XM_715230.1	1833	43.3574	-1.66143	-3.1633	0.00247687	449	20	0.411348	354	27	0.497545	638	79	1.48554	0.598609	0.487336	576	16	0.435352	203	4	0.106929	657	17	0.464266	0.251637	0.162066	559	25	0.666667	785	23	0.614839	613	28	0.702128	0.495908	0.0358436	1.60153	0.624402
HGT13	Predicted sugar transporter, involved in glycerol utilization; member of the major facilitator superfamily; 12 transmembrane; gene has intron; oxidative stress-induced via Cap1p; expressed in rich medium, 2% glucose;	HGT13	XP_019331018.1	A0A1D8PQI9	Hgt13p	HGT13 orf19.7093 CAALFM_C700290CA	Predicted sugar transporter, involved in glycerol utilization; member of the major facilitator superfamily; 12 transmembrane; gene has intron; oxidative stress-induced via Cap1p; expressed in rich medium, 2% glucose;	CAALFM_C700290CA	XM_019475473.1	1659	67.888	-1.65924	-3.1585	0.00271097	311	60	1.03737	411	283	5.79144	471	189	3.55335	2.59554	1.94195	447	16	0.463532	337	8	0.249548	562	14	0.389391	0.275618	0.0887207	959	37	1.07052	1083	45	1.305	786	24	0.716697	0.773056	0.241817	4.95014	0.202015
HIR1	Component of the HIR complex, a nucleosome assembly factor involved in chromatin formation; involved in regulation of white-opaque switching frequency;	HIR1	XP_019330737.1	Q5ACW8	Protein HIR1	HIR1 CAALFM_C200330CA CaO19.2099 CaO19.9647	Component of the HIR complex, a nucleosome assembly factor involved in chromatin formation; involved in regulation of white-opaque switching frequency;	CAALFM_C200330CA	XM_019475192.1	2724	50.4397	-1.65603	-3.15149	0.0119934	429	134	1.90565	325	44	0.685022	566	37	0.568649	0.789831	0.60471	720	18	0.328561	622	15	0.272394	858	26	0.463289	0.266061	0.0801025	1286	58	1.04772	1260	46	0.83884	1698	64	1.16667	0.763308	0.135503	1.53459	0.651638
CAALFM_C204330CA	S. cerevisiae ortholog Env9 has similarity to oxidoreductases and is proposed to have vacuolar functions, found in lipid particles; hyphal-induced expression;	CAALFM_C204330CA	XP_712946.1	Q59TB0	Uncharacterized protein	orf19.4521 CAALFM_C204330CA	S. cerevisiae ortholog Env9 has similarity to oxidoreductases and is proposed to have vacuolar functions, found in lipid particles; hyphal-induced expression;	CAALFM_C204330CA	XM_707853.1	1011	20.2988	-1.65566	-3.15068	0.00519271	185	6	0.267062	246	28	0.998022	223	7	0.273986	0.384768	0.342957	50	1	0.0474777	197	4	0.193867	201	4	0.171118	0.103116	0.0643207	238	8	0.391691	375	8	0.391691	343	12	0.583581	0.341741	0.0904574	1.72985	0.578085
CAALFM_C303690WA	Putative vacuolar membrane transporter for cationic amino acids; Spider biofilm induced;	CAALFM_C303690WA	XP_712751.2	A0A1D8PJT9	Uncharacterized protein	orf19.6950 CAALFM_C303690WA	Putative vacuolar membrane transporter for cationic amino acids; Spider biofilm induced;	CAALFM_C303690WA	XM_707658.2	861	69.0212	-1.65338	-3.1457	0.0134157	247	14	0.70964	136	7	0.238095	214	10	0.477352	0.356272	0.192514	51	1	0.0569106	157	20	1.15447	233	5	0.279907	0.372822	0.473665	374	11	0.636469	361	8	0.4518	436	12	0.689895	0.444541	0.102006	0.871758	1.14711
GPI1	Putative protein of GPI synthesis; expression is reduced in a fluconazole-resistant isolate;	GPI1	XP_714683.2	A0A1D8PKB8	Phosphatidylinositol N-acetylglucosaminyltransferase	GPI1 orf19.6977 CAALFM_C305390CA	Putative protein of GPI synthesis; expression is reduced in a fluconazole-resistant isolate;	CAALFM_C305390CA	XM_709590.2	1947	20.1601	-1.65226	-3.14325	0.00139714	409	27	0.541859	293	17	0.276836	439	26	0.499743	0.32961	0.116284	151	3	0.0719055	51	1	0.0241397	342	10	0.258346	0.0885978	0.101047	846	24	0.618901	625	17	0.428351	633	17	0.429379	0.369158	0.0895848	1.44011	0.69439
SAC3	Putative nuclear pore-associated protein, required for small ribosomal subunit biogenesis; possibly an essential gene, disruptants not obtained by UAU1 method;	SAC3	XP_722598.2	A0A1D8PGL7	Nuclear mRNA export factor	SAC3 orf19.1555 CAALFM_C202350CA	Putative nuclear pore-associated protein, required for small ribosomal subunit biogenesis; possibly an essential gene, disruptants not obtained by UAU1 method;	CAALFM_C202350CA	XM_717505.2	3672	74.7271	-1.65146	-3.14152	0.00768321	478	146	1.30556	688	146	1.44336	1248	220	2.23856	1.24687	0.41121	1421	625	8.17021	725	49	0.677832	1402	290	4.04466	3.22318	3.06397	1946	2171	30.1629	2292	1103	15.2873	2205	1466	20.5379	16.497	6.15982	0.126456	7.90788
CAALFM_CR07020WA	Ortholog(s) have thiosulfate sulfurtransferase activity and mitochondrion localization;	CAALFM_CR07020WA	XP_712653.2	A0A1D8PTD8	Thiosulfate sulfurtransferase	CAALFM_CR07020WA orf19.2363	Ortholog(s) have thiosulfate sulfurtransferase activity and mitochondrion localization;	CAALFM_CR07020WA	XM_707560.2	546	60.4981	-1.65096	-3.14042	0.00228749	232	11	0.778388	180	27	1.85165	148	12	0.840659	0.867674	0.49192	180	6	0.532967	101	2	0.186813	102	9	0.75641	0.369048	0.234329	392	13	1.13187	241	8	0.749084	333	14	1.14835	0.757326	0.184454	1.54065	0.649077
CAALFM_C702430CA	Ortholog of C. dubliniensis CD36 : Cd36_83910, Candida tropicalis MYA-3404 : CTRG_05087 and Candida albicans WO-1 : CAWG_00654;	CAALFM_C702430CA	XP_721308.2	A0A1D8PR40	Uncharacterized protein (Fragment)	orf19.6465 CAALFM_C702430CA	Ortholog of C. dubliniensis CD36 : Cd36_83910, Candida tropicalis MYA-3404 : CTRG_05087 and Candida albicans WO-1 : CAWG_00654;	CAALFM_C702430CA	XM_716215.2	1355	89.8198	-1.64765	-3.13323	0.0036616	285	141	3.37269	365	235	5.83173	417	172	3.96089	3.29133	1.04843	463	12	0.445756	218	17	0.668635	492	15	0.549815	0.416052	0.0910561	767	56	2.03542	448	28	1.04576	916	71	2.59779	1.41974	0.641568	3.58573	0.278883
CAALFM_CR06680CA	Ortholog(s) have DNA helicase activity, mRNA binding activity, role in regulation of translational termination and cytoplasmic stress granule, polysome localization;	CAALFM_CR06680CA	XP_711775.2	A0A1D8PT99	C2H2-type domain-containing protein	CAALFM_CR06680CA orf19.702	Ortholog(s) have DNA helicase activity, mRNA binding activity, role in regulation of translational termination and cytoplasmic stress granule, polysome localization;	CAALFM_CR06680CA	XM_706683.2	3318	67.1427	-1.64757	-3.13306	0.0221162	401	166	1.83153	424	95	1.21157	916	43	0.516878	0.889994	0.536992	895	32	0.483122	704	3659	51.8746	1308	88	1.33785	13.4239	24.0273	1719	307	4.70404	1431	145	2.22996	1725	249	3.85775	2.69794	1.0267	0.110409	9.05727
CAALFM_C106600WA	Ortholog(s) have eukaryotic initiation factor 4G binding, mRNA binding activity and role in cytoplasmic mRNA processing body assembly, negative regulation of translational initiation, stress granule assembly;	CAALFM_C106600WA	XP_718839.1	Q5AAR2	Uncharacterized protein	orf19.6250 CAALFM_C106600WA	Ortholog(s) have eukaryotic initiation factor 4G binding, mRNA binding activity and role in cytoplasmic mRNA processing body assembly, negative regulation of translational initiation, stress granule assembly;	CAALFM_C106600WA	XM_713746.2	1044	109.449	-1.64708	-3.13199	0.0149926	408	17	0.661877	323	43	1.48659	496	61	2.43774	1.14655	0.725605	481	10	0.465517	272	8	0.371648	715	20	0.900383	0.434387	0.230333	641	35	1.58525	901	52	2.45785	738	55	2.5795	1.65565	0.442816	1.09716	0.911445
CAALFM_CR09100CA	Aldo-keto reductase; increased transcript associated with MDR1 overexpression, benomyl or long-term fluconazole treatment; overexpression does not affect drug or oxidative stress sensitivity; stationary phase enriched; flow biofim repressed;	CAALFM_CR09100CA	XP_716440.1	A0A1D8PTW9	Pyridoxine 4-dehydrogenase	CAALFM_CR09100CA orf19.7306	Aldo-keto reductase; increased transcript associated with MDR1 overexpression, benomyl or long-term fluconazole treatment; overexpression does not affect drug or oxidative stress sensitivity; stationary phase enriched; flow biofim repressed;	CAALFM_CR09100CA	XM_711347.1	1050	59.4176	-1.63712	-3.11045	0.000990479	171	46	1.68286	189	138	4.86857	405	28	1.0781	1.90738	1.66274	227	10	0.439048	202	4	0.18	367	8	0.375238	0.248571	0.110199	465	12	0.534286	278	7	0.342857	492	17	0.785714	0.415714	0.181348	5.74265	0.174136
ELC1	Putative elongin C; transcript regulated by Nrg1 and Mig1; regulated by Gcn2 and Gcn4;	ELC1	XP_712237.1	Q59RB3	Elongin-C	ELC1 orf19.6849 CAALFM_C104550WA	Putative elongin C; transcript regulated by Nrg1 and Mig1; regulated by Gcn2 and Gcn4;	CAALFM_C104550WA	XM_707144.1	303	59.735	-1.63427	-3.1043	0.0533711	52	2	0.30033	48	2	0.264026	50	1	0.151815	0.179043	0.0632157	102	2	0.30363	0	0	0	156	6	0.963696	0.316832	0.402297	66	2	0.313531	100	4	0.712871	51	2	0.323432	0.337459	0.185961	0.547289	1.82719
CAALFM_CR02500WA	Ortholog of C. dubliniensis CD36 : Cd36_27430, C. parapsilosis CDC317 : CPAR2_802450, Candida tenuis NRRL Y-1498 : CANTEDRAFT_113969 and Debaryomyces hansenii CBS767 : DEHA2A13002g;	CAALFM_CR02500WA	XP_710712.1	Q59LT6	Uncharacterized protein	CAALFM_CR02500WA orf19.175	Ortholog of C. dubliniensis CD36 : Cd36_27430, C. parapsilosis CDC317 : CPAR2_802450, Candida tenuis NRRL Y-1498 : CANTEDRAFT_113969 and Debaryomyces hansenii CBS767 : DEHA2A13002g;	CAALFM_CR02500WA	XM_705620.1	1551	42.434	-1.63348	-3.10261	0.0015364	492	19	0.475822	474	61	1.45583	464	29	0.749839	0.670374	0.412841	352	7	0.216634	202	5	0.156028	548	14	0.436493	0.202289	0.120495	385	10	0.319149	786	23	0.716957	583	20	0.624113	0.415055	0.169926	2.1718	0.460447
RTT109	Histone acetyltransferase, mutants are sensitive to DNA damage, show decreased virulence in mice, decreased white-to-opaque switching and increased susceptibility to killing by macrophages;	RTT109	XP_718648.1	Q5AAJ8	Histone acetyltransferase RTT109 (EC 2.3.1.48)	RTT109 CAALFM_CR00410WA CaO19.7491	Histone acetyltransferase, mutants are sensitive to DNA damage, show decreased virulence in mice, decreased white-to-opaque switching and increased susceptibility to killing by macrophages;	CAALFM_CR00410WA	XM_713555.1	1080	56.5584	-1.63075	-3.09673	0.00183332	213	51	1.98241	270	49	1.92315	299	68	2.72037	1.65648	0.362654	192	9	0.403704	293	17	0.731481	415	17	0.759259	0.473611	0.161462	611	22	1.00463	482	19	0.87037	551	27	1.21111	0.771528	0.140145	2.66072	0.375838
YHB4	Protein related to flavohemoglobins; not required for wild-type nitric oxide resistance; has predicted globin, FAD-binding, and NAD(P)-binding domains but lacks some conserved residues of flavohemoglobins; Hap43p-repressed gene;	YHB4	XP_719397.1	A0A1D8PU81	Nitric oxide dioxygenase (EC 1.14.12.17)	YHB4 CAALFM_CR10570CA orf19.7637	Protein related to flavohemoglobins; not required for wild-type nitric oxide resistance; has predicted globin, FAD-binding, and NAD(P)-binding domains but lacks some conserved residues of flavohemoglobins; Hap43p-repressed gene;	CAALFM_CR10570CA	XM_714304.1	1203	64.9912	-1.62926	-3.09355	0.00332788	423	130	4.42145	242	97	3.20449	422	178	5.88861	3.37864	1.09737	188	5	0.19867	234	6	0.25187	520	14	0.583541	0.25852	0.170281	392	11	0.432253	631	22	0.862012	755	31	1.25852	0.638196	0.337413	7.53557	0.132704
CAALFM_C111090CA	Ortholog(s) have role in mRNA polyadenylation, pre-mRNA cleavage required for polyadenylation and cytosol, mRNA cleavage and polyadenylation specificity factor complex, nuclear chromatin localization;	CAALFM_C111090CA	XP_713912.2	Q59WJ4	Polyadenylation factor subunit 2	PFS2 CAALFM_C111090CA CaO19.2307 CaO19.9843	Ortholog(s) have role in mRNA polyadenylation, pre-mRNA cleavage required for polyadenylation and cytosol, mRNA cleavage and polyadenylation specificity factor complex, nuclear chromatin localization;	CAALFM_C111090CA	XM_708819.2	1632	39.99	-1.62913	-3.09326	0.000873147	353	47	1.18076	345	16	0.379902	354	12	0.257966	0.454657	0.409307	319	16	0.481618	202	4	0.121324	477	31	0.954657	0.3894	0.341243	867	52	1.55882	679	33	1.01042	732	44	1.27941	0.962163	0.2239	0.672787	1.48635
GLN1	Putative glutamate synthase; regulated by Tsa1, Tsa1B under H2O2 stress conditions; Spider biofilm induced;	GLN1	XP_711992.2	A0A1D8PSY1	Glutamine synthetase (EC 6.3.1.2)	GLN1 CAALFM_CR05050WA orf19.646	Putative glutamate synthase; regulated by Tsa1, Tsa1B under H2O2 stress conditions; Spider biofilm induced;	CAALFM_CR05050WA	XM_706899.2	1122	54.3031	-1.62823	-3.09134	0.00107096	434	37	1.28877	216	20	0.643494	508	25	0.839572	0.692959	0.270104	517	156	6.74866	408	39	1.69162	597	162	6.97861	3.85472	2.43992	876	856	36.9135	745	606	26.4011	797	815	35.0624	24.5943	4.58206	0.0487159	20.5272
ARO10	Aromatic decarboxylase; Ehrlich fusel oil pathway of aromatic alcohol biosynthesis; alkaline repressed; protein abundance affected by URA3 expression in CAI-4 strain; Spider biofilm induced;	ARO10	XP_711076.1	Q59MU3	Phenylpyruvate decarboxylase	ARO10 CAALFM_CR06860CA orf19.1847	Aromatic decarboxylase; Ehrlich fusel oil pathway of aromatic alcohol biosynthesis; alkaline repressed; protein abundance affected by URA3 expression in CAI-4 strain; Spider biofilm induced;	CAALFM_CR06860CA	XM_705984.2	1890	73.1305	-1.62534	-3.08515	0.0164179	367	92	1.89524	360	24	0.56455	659	41	0.87037	0.83254	0.569074	345	10	0.256085	456	13	0.331217	934	29	0.744974	0.333069	0.214955	911	36	0.956085	790	32	0.836508	1113	65	1.73016	0.880688	0.396106	1.37184	0.728948
CAALFM_CR03260WA	Putative aminotransferase; Hap43-repressed; homozygous Tn insertion decreases colony wrinkling in filament-inducing conditions, does not block true hypha formation in liquid media; rat catheter and Spider biofilm induced;	CAALFM_CR03260WA	XP_019331070.1	A0A1D8PSD7	Uncharacterized protein	CAALFM_CR03260WA orf19.2397.3	Putative aminotransferase; Hap43-repressed; homozygous Tn insertion decreases colony wrinkling in filament-inducing conditions, does not block true hypha formation in liquid media; rat catheter and Spider biofilm induced;	CAALFM_CR03260WA	XM_019475525.1	1017	54.2782	-1.62279	-3.07969	0.00471043	241	20	0.79351	108	84	3.19862	295	178	6.3943	2.59661	2.29409	281	7	0.334317	146	4	0.20354	323	14	0.691249	0.307276	0.206118	386	25	1.17994	430	18	0.860374	355	16	0.80236	0.710669	0.166018	5.10167	0.196014
ECM14	Ortholog(s) have endoplasmic reticulum, fungal-type vacuole localization;	ECM14	XP_719995.2	A0A1D8PJK3	Putative metallocarboxypeptidase	ECM14 orf19.299 CAALFM_C303030CA	Ortholog(s) have endoplasmic reticulum, fungal-type vacuole localization;	CAALFM_C303030CA	XM_714902.2	1413	63.2936	-1.62192	-3.07785	0.00821409	262	159	4.08705	434	44	1.30219	284	77	2.42392	1.95329	1.14405	339	9	0.317056	132	3	0.0969568	470	13	0.459306	0.21833	0.149062	603	38	1.34749	632	34	1.19958	804	32	1.09908	0.911536	0.102026	3.45756	0.289221
YFH1	Frataxin; may be required for iron storage or delivery; role in oxidative stress resistance; transcript regulated by Nrg1, repressed if iron absent induced by macrophage interaction; Hap43-repressed gene;	YFH1	XP_711541.1	Q59PA3	Ferroxidase (EC 1.16.3.1)	YFH1 orf19.1413 CAALFM_C404340CA	Frataxin; may be required for iron storage or delivery; role in oxidative stress resistance; transcript regulated by Nrg1, repressed if iron absent induced by macrophage interaction; Hap43-repressed gene;	CAALFM_C404340CA	XM_706449.2	534	70.7274	-1.6216	-3.07716	0.00601226	67	2	0.117978	64	10	0.440075	124	7	0.509363	0.266854	0.170532	213	5	0.464419	65	2	0.181648	261	10	0.88015	0.381554	0.286879	275	13	1.21348	317	19	1.68539	299	20	1.897	1.19897	0.285711	0.337678	2.9614
CAALFM_CR10410CA	Putative nucleolar protein with a predicted role in pre-18S rRNA processing; Plc1p-regulated; Spider biofilm induced;	CAALFM_CR10410CA	XP_719379.1	Q5ACM4	Pre-rRNA-processing protein PNO1	PNO1 CAALFM_CR10410CA CaO19.7618	Putative nucleolar protein with a predicted role in pre-18S rRNA processing; Plc1p-regulated; Spider biofilm induced;	CAALFM_CR10410CA	XM_714286.1	831	35.5779	-1.62152	-3.07698	0.00587221	222	16	0.693141	122	7	0.318893	288	11	0.504212	0.379061	0.152788	187	5	0.32491	290	8	0.46089	371	9	0.54633	0.333032	0.0911759	383	12	0.738869	152	5	0.300842	358	10	0.601685	0.410349	0.182937	1.01983	0.980556
CAALFM_C301640CA	Ortholog of C. dubliniensis CD36 : Cd36_81550, C. parapsilosis CDC317 : CPAR2_503570, Candida tenuis NRRL Y-1498 : cten_CGOB_00261 and Debaryomyces hansenii CBS767 : DEHA2D15378g;	CAALFM_C301640CA	XP_721756.2	A0A1D8PJ92	Uncharacterized protein	orf19.1679 CAALFM_C301640CA	Ortholog of C. dubliniensis CD36 : Cd36_81550, C. parapsilosis CDC317 : CPAR2_503570, Candida tenuis NRRL Y-1498 : cten_CGOB_00261 and Debaryomyces hansenii CBS767 : DEHA2D15378g;	CAALFM_C301640CA	XM_716663.2	930	24.477	-1.61446	-3.06198	0.0130801	246	6	0.255914	140	4	0.145161	117	3	0.133333	0.133602	0.0552088	102	2	0.115054	0	0	0	240	8	0.433333	0.137097	0.183278	173	5	0.273118	386	9	0.492473	427	17	0.892473	0.414516	0.25641	0.484405	2.06439
CAALFM_C209250WA	Ortholog(s) have cytoplasm localization;	CAALFM_C209250WA	XP_714257.1	Q59X45	Uncharacterized protein	orf19.4086 CAALFM_C209250WA	Ortholog(s) have cytoplasm localization;	CAALFM_C209250WA	XM_709164.1	651	43.4802	-1.61397	-3.06094	0.00707505	117	11	0.815668	186	9	0.65745	322	12	0.758833	0.557988	0.0654401	153	3	0.219662	248	5	0.376344	334	15	1.07527	0.417819	0.371948	429	30	2.25192	343	19	1.41475	464	25	1.85253	1.3798	0.341895	0.620808	1.61081
CAALFM_C405310WA	Ortholog(s) have mitochondrion localization;	CAALFM_C405310WA	XP_711438.2	A0A1D8PMA4	Uncharacterized protein	orf19.1789 CAALFM_C405310WA	Ortholog(s) have mitochondrion localization;	CAALFM_C405310WA	XM_706346.2	1464	41.2244	-1.61214	-3.05706	0.00746563	219	48	1.38525	251	36	0.928279	558	484	12.429	3.68562	5.31704	310	7	0.234973	100	2	0.0607923	434	13	0.439891	0.183914	0.154936	781	26	0.866803	436	12	0.385246	700	30	0.995219	0.561817	0.262563	9.88459	0.101168
GTR1	Putative GTP-binding protein; transcript is upregulated in clinical isolates from HIV+ patients with oral candidiasis; (see Locus History Note for Assembly 19 correction);	GTR1	XP_714461.2	A0A1D8PI64	GTP-binding protein	GTR1 orf19.3617 CAALFM_C208600WA	Putative GTP-binding protein; transcript is upregulated in clinical isolates from HIV+ patients with oral candidiasis; (see Locus History Note for Assembly 19 correction);	CAALFM_C208600WA	XM_709368.2	1059	26.3793	-1.6102	-3.05294	0.0117585	124	4	0.152975	39	1	0.0368272	173	5	0.200189	0.0974976	0.0686427	101	2	0.0982059	161	4	0.173749	100	2	0.0934844	0.0913598	0.0367747	356	9	0.428706	216	5	0.234183	109	3	0.146364	0.202314	0.117978	0.663987	1.50605
CAALFM_C601020WA	Protein of unknown function; induced by alpha pheromone in SpiderM medium;	CAALFM_C601020WA	XP_714313.1	Q59WU8	Nuclear fusion protein KAR5 (Karyogamy protein 5)	KAR5 CAALFM_C601010WA CAALFM_C601020WA CaO19.7750 orf19.103 orf19.104	Protein of unknown function; induced by alpha pheromone in SpiderM medium;	CAALFM_C601020WA	XM_709220.2	855	32.3831	-1.60095	-3.03344	0.0041806	77	6	0.207018	84	11	0.51345	241	10	0.477193	0.299415	0.136712	367	8	0.449123	205	7	0.423392	387	9	0.495906	0.342105	0.030017	363	16	0.899415	384	12	0.687719	315	15	0.85731	0.611111	0.0914992	0.628221	1.5918
MRPL3	Ribosomal protein of the large subunit, mitochondrial; repressed in core stress response; protein present in exponential and stationary growth phase yeast cultures;	MRPL3	XP_717602.1	Q5A798	Mitochondrial 54S ribosomal protein YmL3	MRPL3 orf19.5064 CAALFM_C107910CA	Ribosomal protein of the large subunit, mitochondrial; repressed in core stress response; protein present in exponential and stationary growth phase yeast cultures;	CAALFM_C107910CA	XM_712509.2	1215	24.7527	-1.59928	-3.02991	0.00545237	264	10	0.32428	133	4	0.110288	274	17	0.568724	0.250823	0.187293	279	6	0.232099	0	0	0	209	8	0.325926	0.139506	0.136992	406	14	0.538272	113	4	0.171193	269	7	0.297119	0.251646	0.1523	1.28248	0.779737
CAALFM_C111270WA	Cell wall protein; induced in core stress response and core caspofungin response; iron-regulated; amphotericin B, ketoconazole, and hypoxia induced; regulated by Cyr1, Ssn6; induced in oralpharyngeal candidasis; Spider biofilm repressed;	CAALFM_C111270WA	XP_713808.2	A0A1D8PF41	Uncharacterized protein	orf19.675 CAALFM_C111270WA	Cell wall protein; induced in core stress response and core caspofungin response; iron-regulated; amphotericin B, ketoconazole, and hypoxia induced; regulated by Cyr1, Ssn6; induced in oralpharyngeal candidasis; Spider biofilm repressed;	CAALFM_C111270WA	XM_708715.2	639	67.7096	-1.59825	-3.02775	0.0122553	304	9	0.608764	212	46	3.13459	326	14	0.843505	1.14671	1.13939	229	24	1.88106	78	15	1.19875	357	34	2.63693	1.42919	0.587392	367	153	12.0704	481	93	7.38185	438	92	7.08764	6.63498	2.28272	0.284397	3.51621
CAALFM_C401650CA	Putative cleavage and polyadenylation factor; heterozygous null mutant exhibits hypersensitivity to parnafungin and cordycepin in the C. albicans fitness test; possibly an essential gene, disruptants not obtained by UAU1 method;	CAALFM_C401650CA	XP_722700.2	A0A1D8PLB3	Cleavage polyadenylation factor subunit	orf19.4628 CAALFM_C401650CA	Putative cleavage and polyadenylation factor; heterozygous null mutant exhibits hypersensitivity to parnafungin and cordycepin in the C. albicans fitness test; possibly an essential gene, disruptants not obtained by UAU1 method;	CAALFM_C401650CA	XM_717607.2	1497	53.4511	-1.59622	-3.0235	0.00254149	187	5	0.132933	192	14	0.427522	222	9	0.273881	0.208584	0.120303	439	15	0.45491	339	8	0.245157	613	15	0.47495	0.293754	0.103924	817	38	1.22111	709	33	1.05144	1012	56	1.78891	1.01536	0.315358	0.318663	3.13811
TIP120	Protein similar to human CAND1 (Cullin-Associated Nedd8-Dissociated) protein involved in regulation of SCF complexes; binds unnedddylated cullin Cdc53; mutants are viable;	TIP120	XP_719828.2	Q5ADW3	Cullin-associated NEDD8-dissociated protein 1 (CaTIP120) (Cullin-associated and neddylation-dissociated protein 1) (TBP-interacting protein 120 homolog)	TIP120 CAALFM_C307610WA CaO19.14021 CaO19.6729	Protein similar to human CAND1 (Cullin-Associated Nedd8-Dissociated) protein involved in regulation of SCF complexes; binds unnedddylated cullin Cdc53; mutants are viable;	CAALFM_C307610WA	XM_714735.2	3588	59.9816	-1.59512	-3.02119	0.0145496	637	167	1.88434	891	257	2.86148	1278	306	3.45262	2.04961	0.646681	1118	32	0.444537	539	15	0.212096	1112	30	0.407469	0.266026	0.101966	2068	130	1.7893	2084	103	1.42698	1980	109	1.49498	1.17781	0.15724	2.83911	0.352223
ADE4	Putative phosphoribosylpyrophosphate amidotransferase; flucytosine induced;	ADE4	XP_716541.2	A0A1D8PE37	Amidophosphoribosyltransferase (ATase) (EC 2.4.2.14) (Glutamine phosphoribosylpyrophosphate amidotransferase)	ADE4 orf19.1233 CAALFM_C107710CA	Putative phosphoribosylpyrophosphate amidotransferase; flucytosine induced;	CAALFM_C107710CA	XM_711448.2	1626	45.8978	-1.59204	-3.01475	0.001373	262	25	0.412669	192	45	0.901599	557	40	0.835793	0.537515	0.216645	402	8	0.241697	253	5	0.146371	418	10	0.302583	0.172663	0.0642877	779	28	0.831488	656	16	0.49262	972	27	0.821033	0.536285	0.157338	1.51637	0.659468
RCT1	Fluconazole-induced protein; Ras1, Cyr1 repressed and Efg1 induced; regulated by Nrg1, Tup1, Tbf1, Ssn6; induced in oralpharyngeal candidasis; rat catheter biofilm repressed;	RCT1	XP_716591.1	A0A1D8PKD1	Rct1p	RCT1 orf19.7350 CAALFM_C305710WA	Fluconazole-induced protein; Ras1, Cyr1 repressed and Efg1 induced; regulated by Nrg1, Tup1, Tbf1, Ssn6; induced in oralpharyngeal candidasis; rat catheter biofilm repressed;	CAALFM_C305710WA	XM_711498.1	576	35.3772	1.58878	3.00794	0.000295127	151	6	0.340278	131	10	0.631944	228	14	0.894097	0.46658	0.226203	367	13	1.13889	222	11	0.951389	313	18	1.54514	0.908854	0.24782	328	35	3.07986	243	44	3.92535	376	28	2.48958	2.3737	0.589227	0.284279	3.51767
SAM4	Putative S-adenosylmethionine-homocysteine methyltransferase; Hap43-repressed; alkaline induced; Spider biofilm repressed;	SAM4	XP_711874.2	A0A1D8PEB0	S-adenosylmethionine-homocysteine S-methyltransferase	SAM4 orf19.386 CAALFM_C108410CA	Putative S-adenosylmethionine-homocysteine methyltransferase; Hap43-repressed; alkaline induced; Spider biofilm repressed;	CAALFM_C108410CA	XM_706781.2	936	22.3789	1.58999	3.01047	0.00571265	46	2	0.0833333	46	3	0.134615	316	17	0.711538	0.232372	0.284822	310	16	0.848291	198	4	0.214744	312	11	0.567308	0.407585	0.259194	640	59	3.11325	491	42	2.25427	572	122	6.5844	2.98798	1.87192	0.136868	7.30632
CAALFM_CR09310WA	Ortholog(s) have protein-lysine N-methyltransferase activity, role in peptidyl-lysine dimethylation, peptidyl-lysine monomethylation and cytoplasm, nucleus localization;	CAALFM_CR09310WA	XP_716460.1	A0A1D8PTX3	Protein-lysine N-methyltransferase	CAALFM_CR09310WA orf19.7326	Ortholog(s) have protein-lysine N-methyltransferase activity, role in peptidyl-lysine dimethylation, peptidyl-lysine monomethylation and cytoplasm, nucleus localization;	CAALFM_CR09310WA	XM_711367.1	1740	15.0156	1.59194	3.01454	0.00254149	405	10	0.244253	262	11	0.217816	364	11	0.264943	0.181753	0.0192869	429	13	0.372989	303	7	0.201149	702	27	0.760345	0.333621	0.233874	849	109	3.01782	1187	109	3.05977	598	56	1.56092	1.90963	0.696887	0.162044	6.17115
CAALFM_C104030WA	Ortholog(s) have aspartate-tRNA ligase activity, role in mitochondrial aspartyl-tRNA aminoacylation and mitochondrion localization;	CAALFM_C104030WA	XP_711972.2	A0A1D8PD81	Aspartate--tRNA ligase	orf19.4478 CAALFM_C104030WA	Ortholog(s) have aspartate-tRNA ligase activity, role in mitochondrial aspartyl-tRNA aminoacylation and mitochondrion localization;	CAALFM_C104030WA	XM_706879.2	2097	27.4822	1.59223	3.01515	0.0059545	232	89	1.60992	421	13	0.239866	465	14	0.261803	0.527897	0.640741	945	49	1.1526	497	22	0.511206	747	101	2.3567	1.00513	0.765005	956	124	2.90176	1140	98	2.29041	1104	106	2.47544	1.91691	0.255981	0.361322	2.76762
CAALFM_C202230CA	Protein with a globin-like domain; repressed by alpha pheromone in SpiderM medium; Spider biofilm induced;	CAALFM_C202230CA	XP_722584.2	A0A1D8PGM5	GLOBIN domain-containing protein	orf19.1541 CAALFM_C202230CA	Protein with a globin-like domain; repressed by alpha pheromone in SpiderM medium; Spider biofilm induced;	CAALFM_C202230CA	XM_717491.2	2901	14.0379	1.59288	3.01652	0.00183652	436	13	0.180283	524	18	0.251637	754	22	0.317477	0.187349	0.0560243	765	34	0.580834	623	52	0.838332	1296	118	2.03482	0.863495	0.633504	1597	196	3.36953	1240	128	2.20889	1464	205	3.50638	2.2712	0.582071	0.119533	8.36592
CAALFM_C209810CA	Protein with predicted peptidase domains; Hap43-repressed gene;	CAALFM_C209810CA	XP_714543.2	A0A1D8PIK3	M20_dimer domain-containing protein	orf19.1369 CAALFM_C209810CA	Protein with predicted peptidase domains; Hap43-repressed gene;	CAALFM_C209810CA	XM_709450.2	1305	14.9838	1.59611	3.02327	0.00209919	132	5	0.154023	41	1	0.0337165	249	6	0.198467	0.0965517	0.0695955	477	22	0.826054	338	11	0.407663	389	24	0.869732	0.525862	0.208291	626	106	3.80766	762	76	2.78774	744	129	4.92031	2.87893	0.870891	0.0567152	17.6319
CAALFM_CR03360WA	Ortholog(s) have role in endonucleolytic cleavage in 5'-ETS of tricistronic rRNA transcript (SSU-rRNA, 5.8S rRNA and LSU-rRNA), more;	CAALFM_CR03360WA	XP_713219.1	Q59UH8	U3 small nucleolar RNA-associated protein 11 (U3 snoRNA-associated protein 11)	CAALFM_CR03360WA orf19.2386	Ortholog(s) have role in endonucleolytic cleavage in 5'-ETS of tricistronic rRNA transcript (SSU-rRNA, 5.8S rRNA and LSU-rRNA), more;	CAALFM_CR03360WA	XM_708126.2	744	12.3523	1.5995	3.03038	0.000322306	0	0	0	97	4	0.16129	154	5	0.284946	0.111559	0.116667	264	11	0.728495	268	9	0.607527	470	18	1.18011	0.629032	0.246404	347	15	0.96371	586	32	2.03091	575	24	1.5578	1.1381	0.436616	0.12626	7.92018
CAALFM_C702350CA	Putative protein with a predicted role in exocytic transport from the Golgi; filament induced;	CAALFM_C702350CA	XP_721317.2	A0A1D8PR47	UDENN domain-containing protein	orf19.6476 CAALFM_C702350CA	Putative protein with a predicted role in exocytic transport from the Golgi; filament induced;	CAALFM_C702350CA	XM_716224.2	2400	16.6485	1.60967	3.05181	0.000409254	371	11	0.167917	286	14	0.227083	428	13	0.245	0.16	0.0329369	1046	36	0.725833	489	19	0.38375	848	51	1.03792	0.536875	0.267156	1182	92	1.81625	1208	78	1.54292	1491	85	1.6525	1.25292	0.112316	0.178792	5.5931
AHA1	Putative Hsp90p co-chaperone; Hap43-repressed; heavy metal (cadmium) stress-induced; oxidative stress-induced via Cap1; rat catheter biofilm induced; flow model biofilm repressed;	AHA1	XP_719364.1	A0A1D8PU72	Aha1p	AHA1 CAALFM_CR10270CA orf19.7602	Putative Hsp90p co-chaperone; Hap43-repressed; heavy metal (cadmium) stress-induced; oxidative stress-induced via Cap1; rat catheter biofilm induced; flow model biofilm repressed;	CAALFM_CR10270CA	XM_714271.1	1041	16.9738	1.61589	3.065	0.00761884	94	2	0.0864553	121	3	0.113353	315	11	0.389049	0.147214	0.136746	254	6	0.243996	251	6	0.269933	412	11	0.523535	0.259366	0.126108	492	40	1.8463	532	33	1.5072	519	114	5.27281	2.15658	1.70084	0.121869	8.20555
ZPR1	Protein with putative zinc finger; regulated by Gcn4p; repressed in response to amino acid starvation (3-aminotriazole treatment); upregulation correlates with clinical development of fluconazole resistance;	ZPR1	XP_718123.1	Q5A934	Zinc finger-containing protein	ZPR1 orf19.3300 CAALFM_C101110CA	Protein with putative zinc finger; regulated by Gcn4p; repressed in response to amino acid starvation (3-aminotriazole treatment); upregulation correlates with clinical development of fluconazole resistance;	CAALFM_C101110CA	XM_713030.1	1530	24.2669	1.62023	3.07423	0.00330566	396	16	0.427451	152	8	0.226144	377	17	0.465359	0.279739	0.104979	566	66	2.07386	529	27	0.865359	586	82	2.53333	1.36814	0.703461	980	350	10.9987	918	142	4.4732	1091	214	6.72484	5.54918	2.70632	0.0808806	12.3639
CAALFM_C101300WA	Putative thioredoxin; Spider biofilm repressed;	CAALFM_C101300WA	XP_718142.1	Q5A915	Uncharacterized protein	orf19.3319 CAALFM_C101300WA	Putative thioredoxin; Spider biofilm repressed;	CAALFM_C101300WA	XM_713049.2	984	20.9641	1.62503	3.08448	0.00333766	127	6	0.206301	70	9	0.224593	220	9	0.322154	0.188262	0.0508536	270	8	0.396341	321	12	0.587398	445	33	1.6565	0.660061	0.554527	628	55	2.77134	420	75	3.73476	556	23	1.16159	1.91692	1.06148	0.146111	6.84413
CAALFM_C110620WA	Ortholog(s) have mRNA binding, pseudouridine synthase activity;	CAALFM_C110620WA	XP_710717.1	O43101	H/ACA ribonucleoprotein complex subunit CBF5 (EC 5.4.99.-) (Centromere-binding factor 5) (H/ACA snoRNP protein CBF5) (Small nucleolar RNP protein CBF5)	CBF5 CAALFM_C110620WA CaO19.1833 CaO19.9391	Ortholog(s) have mRNA binding, pseudouridine synthase activity;	CAALFM_C110620WA	XM_705625.1	1440	17.2569	1.62737	3.08949	2.1822e-05	314	11	0.309722	171	8	0.225694	477	21	0.59375	0.282292	0.157479	687	29	1.01042	327	14	0.467361	490	31	1.05347	0.632812	0.266727	777	105	3.62292	771	56	1.89028	640	62	2.16181	1.91875	0.760892	0.22127	4.51937
MDL2	Putative mitochondrial, half-size MDR-subfamily ABC transporter;	MDL2	XP_719161.2	A0A1D8PQ34	Mdl2p	MDL2 orf19.5599 CAALFM_C603140CA	Putative mitochondrial, half-size MDR-subfamily ABC transporter;	CAALFM_C603140CA	XM_714068.2	2352	16.7095	1.63218	3.0998	0.000393273	285	9	0.162415	307	15	0.290816	366	23	0.406888	0.21503	0.0998479	743	2041	48.7032	405	27	0.572279	827	91	1.87755	12.7883	22.3878	1186	343	7.17262	1450	223	4.68282	1266	307	6.50553	4.59024	1.05232	0.0247466	40.4095
PEX19	Ortholog(s) have peroxisome membrane targeting sequence binding activity;	PEX19	XP_716272.1	Q5A330	Pex19p	PEX19 CAALFM_CR08600CA orf19.6434	Ortholog(s) have peroxisome membrane targeting sequence binding activity;	CAALFM_CR08600CA	XM_711179.1	999	25.4304	1.63265	3.10083	0.000750137	146	6	0.184184	141	8	0.377377	279	8	0.302302	0.215966	0.0795206	503	37	1.76977	134	20	0.92993	557	29	1.35936	1.01476	0.342892	695	42	2.04805	799	38	1.81281	909	70	3.25826	1.77978	0.633268	0.154563	6.46987
OPT1	Oligopeptide transporter; transports 3-to-5-residue peptides; alleles are distinct, one has intron; suppresses S. cerevisiae ptr2-2 mutant defects; induced by BSA or peptides; Stp3p, Hog1p regulated; flow model biofilm induced;	OPT1	XP_718267.2	A0A1D8PS46	Oligopeptide transporter	OPT1 CAALFM_CR02020CA orf19.2602	Oligopeptide transporter; transports 3-to-5-residue peptides; alleles are distinct, one has intron; suppresses S. cerevisiae ptr2-2 mutant defects; induced by BSA or peptides; Stp3p, Hog1p regulated; flow model biofilm induced;	CAALFM_CR02020CA	XM_713174.2	2352	15.5023	1.64206	3.12112	0.000314284	370	12	0.176446	366	16	0.21301	507	17	0.278486	0.166986	0.0422117	955	31	0.663265	687	19	0.388605	1314	52	1.09481	0.536671	0.29067	1501	178	3.78444	1421	94	1.96216	1684	310	6.53146	3.06952	1.8781	0.0926106	10.7979
PSF1	Putative GINS complex subunit which is localized to DNA replication origins; implicated in assembly of the DNA replication machinery; flow model biofilm induced;	PSF1	XP_712482.1	Q59S42	DNA replication complex GINS protein PSF1	PSF1 CAALFM_C701300CA CaJ7.0144 CaO19.6910	Putative GINS complex subunit which is localized to DNA replication origins; implicated in assembly of the DNA replication machinery; flow model biofilm induced;	CAALFM_C701300CA	XM_707389.1	711	29.149	1.65385	3.14673	0.00620522	105	3	0.18706	132	5	0.257384	61	2	0.0872011	0.132911	0.0698248	120	33	2.19269	180	18	1.18425	257	16	1.05626	1.1083	0.508243	603	51	3.37975	528	32	2.16878	476	50	3.37553	2.23101	0.569865	0.0796041	12.5622
CAALFM_C700350CA	Protein of unknown function; induced in core stress response; induced by cadmium stress via Hog1; oxidative stress-induced via Cap1; induced by Mnl1 under weak acid stress; macrophage-repressed; rat catheter and Spider biofilm induced;	CAALFM_C700350CA	XP_720376.1	A0A1D8PQJ8	Uncharacterized protein	orf19.7085 CAALFM_C700350CA	Protein of unknown function; induced in core stress response; induced by cadmium stress via Hog1; oxidative stress-induced via Cap1; induced by Mnl1 under weak acid stress; macrophage-repressed; rat catheter and Spider biofilm induced;	CAALFM_C700350CA	XM_715283.1	1320	20.0092	1.65491	3.14903	9.33579e-05	445	20	0.615152	310	16	0.496212	551	24	0.738636	0.4625	0.0989751	587	222	8.0803	323	120	4.36439	544	78	2.80833	3.81326	2.21166	962	155	5.66894	738	112	4.11667	970	200	7.26742	4.26326	1.28634	0.11453	8.73137
SAP8	Secreted aspartyl protease; regulated by growth phase, temperature, white-opaque switch; highly expressed in opaque cells and upon deep epidermal invasion; greater expression in vaginal than oral infection; prominent role in biofilms;	SAP8	XP_719941.1	Q5AEM6	Candidapepsin-8 (EC 3.4.23.24) (ACP 8) (Aspartate protease 8) (Secreted aspartic protease 8)	SAP8 CAALFM_C302510CA CaO19.242 CaO19.7872	Secreted aspartyl protease; regulated by growth phase, temperature, white-opaque switch; highly expressed in opaque cells and upon deep epidermal invasion; greater expression in vaginal than oral infection; prominent role in biofilms;	CAALFM_C302510CA	XM_714848.2	1218	16.3527	1.65765	3.15502	0.000240043	214	8	0.251232	121	4	0.116585	415	11	0.351396	0.179803	0.0962052	498	33	1.36207	324	20	0.825123	534	46	1.86617	1.01334	0.425078	575	45	1.8867	714	70	2.85304	604	70	2.79803	1.88444	0.44314	0.124097	8.05822
CAALFM_C603550CA	Ortholog(s) have DNA binding activity;	CAALFM_C603550CA	XP_718060.2	A0A1D8PQ76	Uncharacterized protein	orf19.5722 CAALFM_C603550CA	Ortholog(s) have DNA binding activity;	CAALFM_C603550CA	XM_712967.2	1620	14.458	1.65833	3.1565	8.40025e-06	193	9	0.215432	227	6	0.175309	367	15	0.390741	0.19537	0.0935438	701	41	1.22099	608	26	0.772222	715	48	1.44691	0.860031	0.280405	1094	68	2.05185	1001	65	1.99815	899	64	1.9537	1.50093	0.0401282	0.165501	6.04226
CAALFM_C205810WA	Ortholog(s) have role in cellular response to methylmercury and cytoplasm, nucleus localization;	CAALFM_C205810WA	XP_710912.1	Q59MG4	Uncharacterized protein	orf19.5204 CAALFM_C205810WA	Ortholog(s) have role in cellular response to methylmercury and cytoplasm, nucleus localization;	CAALFM_C205810WA	XM_705820.2	1638	68.38	1.65859	3.15708	0.0150178	409	84	1.85897	384	232	5.42552	580	272	5.61661	3.22527	1.72809	813	104	3.38217	625	44	1.40171	1089	185	6.01526	2.69979	1.88975	1136	605	19.8791	1065	655	21.2845	1184	516	16.0214	14.2962	2.22505	0.379533	2.63482
CAALFM_C209310CA	Trimeric GatFAB AmidoTransferase(AdT) complex subunit; involved in the formation of Q-tRNAQ; repressed by fluphenazine treatment or in an azole-resistant strain that overexpresses CDR1; Spider biofilm induced;	CAALFM_C209310CA	XP_714263.1	Q59X39	Glutamyl-tRNA(Gln) amidotransferase subunit F, mitochondrial (Glu-AdT subunit F) (EC 6.3.5.-)	GTF1 CAALFM_C209310CA CaO19.11573 CaO19.4092	Trimeric GatFAB AmidoTransferase(AdT) complex subunit; involved in the formation of Q-tRNAQ; repressed by fluphenazine treatment or in an azole-resistant strain that overexpresses CDR1; Spider biofilm induced;	CAALFM_C209310CA	XM_709170.1	498	11.8996	1.6751	3.19341	0.020013	82	2	0.164659	51	2	0.172691	89	4	0.2249	0.140562	0.0267067	222	5	0.475904	51	3	0.305221	55	2	0.214859	0.248996	0.108239	283	34	3.21285	277	8	0.680723	344	25	2.1004	1.49849	1.03627	0.160873	6.21607
ERG4	Protein similar to sterol C-24 reductase; shows Mob2p-dependent hyphal regulation; fluconazole-induced; caspofungin repressed; rat catheter biofilm repressed;	ERG4	XP_717756.2	A0A1D8PJ25	Delta(24(24(1)))-sterol reductase	ERG4 orf19.5379 CAALFM_C300760WA	Protein similar to sterol C-24 reductase; shows Mob2p-dependent hyphal regulation; fluconazole-induced; caspofungin repressed; rat catheter biofilm repressed;	CAALFM_C300760WA	XM_712663.2	1410	22.171	1.6779	3.19961	0.000447805	212	12	0.292199	250	8	0.199291	313	15	0.428369	0.229965	0.094075	357	17	0.59078	182	17	0.591489	517	59	2.05177	0.808511	0.688552	666	77	2.69645	674	45	1.59078	617	60	2.03333	1.58014	0.454373	0.192548	5.19352
CAALFM_C603180CA	Ortholog(s) have protein binding, bridging, ubiquitin protein ligase binding activity and role in positive regulation of ubiquitin-dependent endocytosis, regulation of intracellular transport;	CAALFM_C603180CA	XP_719166.2	A0A1D8PQ35	Arrestin_C domain-containing protein	orf19.5605 CAALFM_C603180CA	Ortholog(s) have protein binding, bridging, ubiquitin protein ligase binding activity and role in positive regulation of ubiquitin-dependent endocytosis, regulation of intracellular transport;	CAALFM_C603180CA	XM_714073.2	2991	19.7283	1.68121	3.20697	0.000756658	691	26	0.387496	508	50	0.715814	1018	46	0.642594	0.436476	0.140724	977	87	1.50251	808	49	0.824808	1433	159	2.74557	1.26822	0.79539	1766	256	4.38047	1810	263	4.50752	1863	444	7.51053	4.09963	1.44651	0.162626	6.14908
CAALFM_C107950CA	Putative pre-60S pre-ribosomal particle subunit; essential gene; S. cerevisiae ortholog RRP17 is essential; Hap43p-induced; rat catheter biofilm induced;	CAALFM_C107950CA	XP_717604.1	Q5A796	Uncharacterized protein	orf19.5066 CAALFM_C107950CA	Putative pre-60S pre-ribosomal particle subunit; essential gene; S. cerevisiae ortholog RRP17 is essential; Hap43p-induced; rat catheter biofilm induced;	CAALFM_C107950CA	XM_712511.2	801	23.6767	1.68635	3.21841	0.00532183	125	3	0.146067	44	6	0.233458	97	2	0.123596	0.12578	0.0473896	323	18	1.10237	0	0	0	208	23	1.41074	0.628277	0.605575	551	85	5.23221	382	119	7.31461	403	33	2.02747	3.64357	2.17462	0.058888	16.9814
CAALFM_CR05710CA	Ortholog of Candida albicans WO-1 : CAWG_01892;	CAALFM_CR05710CA	XP_711707.1	Q59PS3	Uncharacterized protein	CAALFM_CR05710CA orf19.6641	Ortholog of Candida albicans WO-1 : CAWG_01892;	CAALFM_CR05710CA	XM_706615.1	858	15.2706	1.68718	3.22026	1.71859e-05	27	1	0.032634	0	0	0	201	7	0.282051	0.0786713	0.125975	343	15	0.822844	241	8	0.454545	181	23	1.2669	0.636072	0.332123	545	28	1.5711	322	20	1.10373	336	32	1.79138	1.11655	0.286707	0.0897756	11.1389
CAALFM_C107210CA	Protein similar to ammomium permeases that is probably inactive, as a mep2 mep3 double homozygous null mutation abolishes cellular ammomium permease activity; fungal-specific (no human or murine homolog);	CAALFM_C107210CA	XP_713890.1	Q59WC3	Uncharacterized protein	orf19.4446 CAALFM_C107210CA	Protein similar to ammomium permeases that is probably inactive, as a mep2 mep3 double homozygous null mutation abolishes cellular ammomium permease activity; fungal-specific (no human or murine homolog);	CAALFM_C107210CA	XM_708797.2	1743	31.7249	1.6972	3.2427	0.00747916	343	33	0.685026	208	10	0.2358	496	17	0.417671	0.334624	0.184499	569	171	5.07458	423	178	5.4366	857	327	9.61216	5.03084	2.05902	1189	440	13.0453	999	668	20.2559	1175	621	17.7504	12.7629	2.98901	0.0376114	26.5877
CAALFM_C101910WA	Protein of unknown function; present in exponential and stationary growth phase yeast cultures;	CAALFM_C101910WA	XP_712957.2	A0A1D8PCL4	Uncharacterized protein	orf19.4532 CAALFM_C101910WA	Protein of unknown function; present in exponential and stationary growth phase yeast cultures;	CAALFM_C101910WA	XM_707864.2	1065	29.9191	1.69888	3.2465	0.00149772	285	86	3.95211	326	18	0.716432	238	12	0.476056	1.28615	1.58501	239	30	1.38122	289	11	0.467606	376	19	0.838498	0.671831	0.375174	751	68	3.05446	595	101	4.58216	549	88	3.92488	2.89038	0.625701	0.722109	1.38483
CEF1	Putative mRNA splicing factor; ortholog is essential in S. cerevisiae; Spider biofilm induced;	CEF1	XP_723485.2	Q5APG6	Pre-mRNA-splicing factor CEF1	CEF1 CAALFM_C109370WA CaO19.12262 CaO19.4799	Putative mRNA splicing factor; ortholog is essential in S. cerevisiae; Spider biofilm induced;	CAALFM_C109370WA	XM_718392.2	1833	25.7663	1.70171	3.25286	0.00456349	278	8	0.175668	356	14	0.270595	346	12	0.272777	0.17976	0.0452718	702	33	0.909984	440	26	0.715221	1096	48	1.30551	0.732679	0.245587	809	283	7.75177	980	224	6.06547	1074	706	19.5848	8.35052	6.01515	0.0395808	25.2648
CAALFM_C701040CA	Ortholog(s) have cytosol, ubiquitin ligase complex localization;	CAALFM_C701040CA	XP_720304.1	A0A1D8PQR6	Uncharacterized protein	orf19.7010 CAALFM_C701040CA	Ortholog(s) have cytosol, ubiquitin ligase complex localization;	CAALFM_C701040CA	XM_715211.1	1833	25.1247	1.70295	3.25566	0.00409206	305	29	0.456083	284	26	0.472995	145	4	0.0796508	0.252182	0.181569	793	76	2.08565	429	14	0.375887	904	85	2.29733	1.18972	0.860235	1058	173	4.69231	1123	122	3.28151	969	256	6.71358	3.67185	1.40851	0.103745	9.63899
SFC1	Putative succinate-fumarate transporter; involved in repression of growth on sorbose; alkaline induced; rat catheter biofilm induced; Spider biofilm induced;	SFC1	XP_721841.2	A0A1D8PNY6	Sfc1p	SFC1 orf19.3931 CAALFM_C504440CA	Putative succinate-fumarate transporter; involved in repression of growth on sorbose; alkaline induced; rat catheter biofilm induced; Spider biofilm induced;	CAALFM_C504440CA	XM_716748.2	912	19.1973	1.70518	3.2607	0.00115809	87	4	0.172149	172	9	0.373904	291	6	0.304825	0.212719	0.0837188	352	10	0.541667	101	2	0.101974	330	9	0.484649	0.282072	0.195227	329	18	0.984649	387	15	0.801535	632	23	1.23465	0.755208	0.177519	0.410148	2.43814
CAALFM_CR07340CA	Ortholog of C. dubliniensis CD36 : Cd36_32970, C. parapsilosis CDC317 : CPAR2_701710, Candida tenuis NRRL Y-1498 : CANTEDRAFT_106599 and Debaryomyces hansenii CBS767 : DEHA2E04488g;	CAALFM_CR07340CA	XP_712342.2	A0A1D8PTH5	Uncharacterized protein	CAALFM_CR07340CA orf19.6135	Ortholog of C. dubliniensis CD36 : Cd36_32970, C. parapsilosis CDC317 : CPAR2_701710, Candida tenuis NRRL Y-1498 : CANTEDRAFT_106599 and Debaryomyces hansenii CBS767 : DEHA2E04488g;	CAALFM_CR07340CA	XM_707249.2	1074	28.5836	1.71173	3.27554	9.31487e-05	265	14	0.503724	128	4	0.158287	138	4	0.16108	0.205773	0.162186	259	12	0.519553	229	23	1.0419	314	37	1.64339	0.80121	0.459183	443	55	2.55028	478	50	2.27747	603	65	2.98883	1.95414	0.293027	0.149362	6.69514
SGD1	Predicted small ribosomal subunit biogenesis protein; repressed in core stress response; transcript increases in populations of cells exposed to fluconazole over multiple generations; Spider biofilm induced;	SGD1	XP_715139.2	A0A1D8PSJ3	Sgd1p	SGD1 CAALFM_CR03650WA orf19.4363	Predicted small ribosomal subunit biogenesis protein; repressed in core stress response; transcript increases in populations of cells exposed to fluconazole over multiple generations; Spider biofilm induced;	CAALFM_CR03650WA	XM_710046.2	3036	16.8392	1.71813	3.2901	0.000959364	334	14	0.189394	408	21	0.277668	902	27	0.369895	0.209239	0.073695	1263	179	3.07115	1054	41	0.68083	1823	95	1.60441	1.3391	0.984204	1821	163	2.71014	2085	133	2.22661	1915	189	3.14723	2.021	0.376001	0.124544	8.02932
ERF1	Putative translation release factor 1, which interacts with stop codons and promotes release of nascent peptides from ribosomes; Hap43p-induced gene;	ERF1	XP_714900.1	Q59ZH8	Translation termination factor eRF1	ERF1 orf19.3541 CAALFM_C205100CA	Putative translation release factor 1, which interacts with stop codons and promotes release of nascent peptides from ribosomes; Hap43p-induced gene;	CAALFM_C205100CA	XM_709807.1	1311	18.5361	1.72131	3.29737	1.59702e-05	188	9	0.26087	308	16	0.553776	338	12	0.385202	0.299962	0.120032	496	45	1.66133	530	24	0.871091	426	54	2.01831	1.13768	0.479353	698	182	6.58581	788	131	4.73989	874	135	5.09382	4.10488	0.799911	0.114433	8.73872
CAALFM_C302360CA	Ortholog(s) have cytosol, nucleus localization;	CAALFM_C302360CA	XP_721687.2	A0A1D8PJI5	Sulfatase domain-containing protein	orf19.1608 CAALFM_C302360CA	Ortholog(s) have cytosol, nucleus localization;	CAALFM_C302360CA	XM_716594.2	1767	42.2949	1.72342	3.30218	0.00858542	248	12	0.236559	464	101	2.16752	639	36	0.704584	0.777165	0.82245	476	117	3.14658	388	63	1.67516	471	55	1.45727	1.56975	0.750281	708	91	2.42105	766	58	1.57612	758	127	3.40634	1.85088	0.747916	0.454399	2.20071
ZUO1	Ortholog of S. cerevisiae Zuo1; a cytosolic ribosome-associated chaperone; likely to be essential for growth, based on an insertional mutagenesis strategy; Spider biofilm repressed;	ZUO1	XP_720460.1	Q5AF98	Zuotin	ZUO1 orf19.2709 CAALFM_C402870CA	Ortholog of S. cerevisiae Zuo1; a cytosolic ribosome-associated chaperone; likely to be essential for growth, based on an insertional mutagenesis strategy; Spider biofilm repressed;	CAALFM_C402870CA	XM_715367.2	1284	12.6528	1.72395	3.3034	6.15108e-06	249	10	0.233645	77	2	0.0817757	465	15	0.498442	0.203466	0.172173	521	15	0.590343	251	6	0.228193	619	29	1.19704	0.503894	0.399708	852	58	2.23287	582	50	1.95093	971	58	2.25234	1.60903	0.137723	0.192591	5.19234
SFU1	GATA-type transcription factor; regulator of iron-responsive genes; represses iron utilization genes if iron is present; Hap43-repressed; promotes gastrointestinal commensalism in mice; Spider biofilm induced;	SFU1	XP_723553.2	Q5AP95	Suppressor of ferric uptake 1	SFU1 CAALFM_C110020WA CaO19.12333 CaO19.4869	GATA-type transcription factor; regulator of iron-responsive genes; represses iron utilization genes if iron is present; Hap43-repressed; promotes gastrointestinal commensalism in mice; Spider biofilm induced;	CAALFM_C110020WA	XM_718460.2	1554	20.5382	1.72487	3.3055	6.70067e-05	268	16	0.337838	232	17	0.34749	315	9	0.234234	0.229891	0.051266	467	24	0.732947	437	12	0.381596	806	29	0.868726	0.495817	0.205258	1025	43	1.30888	880	47	1.42214	1100	72	2.20463	1.23391	0.39826	0.265811	3.76207
USO1	Ortholog(s) have role in ER to Golgi vesicle-mediated transport, Golgi vesicle docking, SNARE complex assembly and ER to Golgi transport vesicle membrane, Golgi membrane localization;	USO1	XP_710120.2	A0A1D8PMA2	Uso1p	USO1 CAALFM_C405280WA	Ortholog(s) have role in ER to Golgi vesicle-mediated transport, Golgi vesicle docking, SNARE complex assembly and ER to Golgi transport vesicle membrane, Golgi membrane localization;	CAALFM_C405280WA	XM_705028.2	6429	23.5386	1.72847	3.31376	0.0142745	1169	53	0.323534	1047	86	0.510033	2073	112	0.714108	0.386919	0.159505	1765	175	1.31933	1313	128	0.962514	2478	349	2.61285	1.22367	0.708998	3886	682	4.95256	3247	457	3.35169	3684	624	4.5721	3.21909	0.682881	0.174179	5.74121
MLT1	Vacuolar membrane transporter; MRP subfamily of ABC family; may transport organic anions conjugated to glutathione, glucuronate, or sulfate; needed for virulence in mouse peritonitis; Spider biofilm induced; flow model biofilm repressed;	MLT1	XP_717637.1	Q5A762	Multiple drug resistance-associated protein-like transporter 1 (MRP-like transporter 1) (Vacuolar multi-drug resistance ABC transporter MTL1)	MLT1 ABC1 BPT1 YCF1 CAALFM_C108210CA CaO19.12566 CaO19.5100	Vacuolar membrane transporter; MRP subfamily of ABC family; may transport organic anions conjugated to glutathione, glucuronate, or sulfate; needed for virulence in mouse peritonitis; Spider biofilm induced; flow model biofilm repressed;	CAALFM_C108210CA	XM_712544.2	4821	28.874	1.72962	3.31641	0.0115186	756	107	0.911222	792	68	0.518772	1357	105	0.857498	0.571873	0.17373	1494	96	0.970546	977	119	1.24207	1689	255	2.58473	1.19934	0.705698	2124	218	2.2039	2541	289	2.94005	2393	1023	11.2004	4.08608	4.07855	0.216397	4.62115
CAALFM_C602810CA	Ortholog of C. dubliniensis CD36 : Cd36_63300, Candida tropicalis MYA-3404 : CTRG_05769 and Candida albicans WO-1 : CAWG_05077;	CAALFM_C602810CA	XP_719118.2	A0A1D8PQ01	Uncharacterized protein	orf19.5555 CAALFM_C602810CA	Ortholog of C. dubliniensis CD36 : Cd36_63300, Candida tropicalis MYA-3404 : CTRG_05769 and Candida albicans WO-1 : CAWG_05077;	CAALFM_C602810CA	XM_714025.2	3396	25.5838	1.72972	3.31664	0.0274019	400	15	0.186985	609	23	0.258834	1069	47	0.564488	0.252577	0.163671	1288	78	1.15489	935	39	0.571849	1357	83	1.2179	0.73616	0.29084	2321	221	3.2179	2156	224	3.33863	2112	739	10.7571	4.3284	3.52588	0.0997427	10.0258
CAALFM_C402690WA	Has domain(s) with predicted zinc ion binding activity;	CAALFM_C402690WA	XP_720480.2	A0A1D8PLN0	[Histone H3]-trimethyl-L-lysine(9) demethylase (EC 1.14.11.66)	orf19.2730 CAALFM_C402690WA	Has domain(s) with predicted zinc ion binding activity;	CAALFM_C402690WA	XM_715387.2	1821	14.765	1.73165	3.32107	0.000255643	89	3	0.0477759	487	34	0.783635	578	17	0.376716	0.302032	0.300975	484	124	3.53652	513	324	9.10434	659	134	3.78803	4.10722	2.56747	832	839	23.9473	999	1693	48.2878	839	259	7.39044	19.9064	16.7968	0.0251551	39.7534
MRP7	Mitochondrial ribosomal protein of the large subunit; rat catheter biofilm induced;	MRP7	XP_715251.1	A0A1D8PRG0	54S ribosomal protein L2, mitochondrial	MRP7 orf19.7203 CAALFM_C703790WA	Mitochondrial ribosomal protein of the large subunit; rat catheter biofilm induced;	CAALFM_C703790WA	XM_710158.1	1170	15.5579	1.73422	3.327	4.42231e-05	167	5	0.136752	218	11	0.278632	207	5	0.168376	0.14594	0.0608154	336	20	0.855556	202	5	0.210256	456	29	1.21709	0.570726	0.416446	532	58	2.44188	614	37	1.50427	738	35	1.48632	1.35812	0.446283	0.151324	6.60835
CAALFM_C504350CA	Ortholog(s) have cell division site, cell tip, cytosol, nucleus localization;	CAALFM_C504350CA	XP_721831.1	A0A1D8PNX1	Putative serine hydrolase	orf19.3921 CAALFM_C504350CA	Ortholog(s) have cell division site, cell tip, cytosol, nucleus localization;	CAALFM_C504350CA	XM_716738.1	852	11.7995	1.73852	3.33694	0.00187873	150	5	0.251174	123	5	0.190141	132	3	0.159624	0.150235	0.0380607	95	2	0.119718	165	8	0.467136	300	6	0.348592	0.233862	0.144197	437	21	1.21714	430	18	1.01995	315	46	2.31338	1.13762	0.568974	0.219084	4.56445
ENG1	Endo-1,3-beta-glucanase; ortholog of S. cerevisiae Dse4 needed for cell separation; caspofungin, fluconazole repressed; repressed by alpha pheromone in SpiderM medium; flow model biofilm induced; rat catheter biofilm repressed;	ENG1	XP_721564.1	Q5AIR7	Endo-1,3(4)-beta-glucanase 1 (Endo-1,3-beta-glucanase 1) (Endo-1,4-beta-glucanase 1) (EC 3.2.1.6) (Daughter specific expression protein 4) (Laminarinase)	ENG1 ACF3 DSE4 CAALFM_C103680WA CaO19.10584 CaO19.3066	Endo-1,3-beta-glucanase; ortholog of S. cerevisiae Dse4 needed for cell separation; caspofungin, fluconazole repressed; repressed by alpha pheromone in SpiderM medium; flow model biofilm induced; rat catheter biofilm repressed;	NC_032089	ENG1		33.9918	1.74483	3.35156	0.00721566																																		#DIV/0!	#DIV/0!
MOH1	Ortholog of S. cerevisiae Moh1, essential for staionary phase growth; induced by alpha pheromone in SpiderM medium and by Mnl1 under weak acid stress; possibly essential (UAU1 method); flow model biofilm induced; Spider biofilm induced;	MOH1	XP_711589.1	A0A1D8PLT8	Moh1p	MOH1 orf19.3369 CAALFM_C403430WA	Ortholog of S. cerevisiae Moh1, essential for staionary phase growth; induced by alpha pheromone in SpiderM medium and by Mnl1 under weak acid stress; possibly essential (UAU1 method); flow model biofilm induced; Spider biofilm induced;	CAALFM_C403430WA	XM_706497.1	792	17.0913	1.74731	3.35733	9.81628e-06	146	5	0.241162	145	7	0.373737	185	6	0.314394	0.232323	0.0542227	107	3	0.17803	100	2	0.119949	400	17	1.05682	0.338699	0.428611	351	37	2.26136	398	24	1.52525	416	25	1.52778	1.3286	0.346412	0.278682	3.58832
CAALFM_C107090CA	Ortholog(s) have 3'-5'-exoribonuclease activity;	CAALFM_C107090CA	XP_718786.1	Q5AAW5	Exonuclease domain-containing protein	orf19.6195 CAALFM_C107090CA	Ortholog(s) have 3'-5'-exoribonuclease activity;	CAALFM_C107090CA	XM_713693.2	2235	21.8383	1.74822	3.35945	0.00083658	119	5	0.0653244	236	27	0.365996	641	32	0.605369	0.259172	0.220945	544	50	1.12707	718	37	0.824161	802	41	0.915436	0.716667	0.126874	1075	125	2.75884	1139	63	1.4	1082	172	3.88546	2.01107	1.01616	0.190027	5.26241
CAALFM_CR07140CA	Protein of unknown function; transcript regulated by Mig1 and Tup1; rat catheter biofilm induced;	CAALFM_CR07140CA	XP_710175.2	A0A1D8PTG1	Uncharacterized protein	CAALFM_CR07140CA orf19.11	Protein of unknown function; transcript regulated by Mig1 and Tup1; rat catheter biofilm induced;	CAALFM_CR07140CA	XM_705083.2	720	21.6507	1.74873	3.36063	4.53526e-05	120	3	0.166667	187	18	1.05694	139	3	0.1875	0.352778	0.414858	225	5	0.333333	220	6	0.405556	282	8	0.540278	0.319792	0.0857594	431	19	1.24722	334	16	1.10139	612	44	3.00972	1.33958	0.86727	0.425194	2.35187
PEX12	Ortholog(s) have ubiquitin-protein transferase activity, role in protein import into peroxisome matrix, protein monoubiquitination and integral component of peroxisomal membrane, peroxisomal importomer complex localization;	PEX12	XP_719458.2	A0A1D8PGB2	Peroxin-12	PEX12 orf19.2009 CAALFM_C201150WA	Ortholog(s) have ubiquitin-protein transferase activity, role in protein import into peroxisome matrix, protein monoubiquitination and integral component of peroxisomal membrane, peroxisomal importomer complex localization;	CAALFM_C201150WA	XM_714365.2	1401	12.0441	1.74957	3.36258	0.0001067	41	2	0.0292648	38	2	0.0292648	60	2	0.0599572	0.0296217	0.0144685	334	290	10.1306	592	55	1.91292	527	421	14.7909	6.7086	5.32385	993	608	21.6931	532	791	28.1585	840	271	9.66952	14.8803	7.66092	0.00274416	364.41
CAALFM_C106410WA	Ortholog of C. dubliniensis CD36 : Cd36_05990, Candida tenuis NRRL Y-1498 : CANTEDRAFT_91852, Debaryomyces hansenii CBS767 : DEHA2G15356g and Pichia stipitis Pignal : PICST_87044;	CAALFM_C106410WA	XP_718856.2	A0A1D8PDT1	Uncharacterized protein	orf19.6269 CAALFM_C106410WA	Ortholog of C. dubliniensis CD36 : Cd36_05990, Candida tenuis NRRL Y-1498 : CANTEDRAFT_91852, Debaryomyces hansenii CBS767 : DEHA2G15356g and Pichia stipitis Pignal : PICST_87044;	CAALFM_C106410WA	XM_713763.2	2586	15.0551	1.75557	3.3766	0.00150822	347	14	0.220031	303	9	0.12181	736	21	0.327146	0.167247	0.0838545	560	148	2.90681	408	27	0.536736	1111	279	5.43929	2.22071	2.00182	1324	425	8.32251	1280	343	6.72119	999	413	8.0727	5.7791	0.703419	0.0418127	23.9162
CYC3	Mitochondrial cytochrome c heme lyase; antigenic cell-wall protein; filament induced; induced on polystyrene adherence, interaction with macrophage; N-glycosylation, 2 heme-binding motifs; rat catheter, Spider biofilm induced;	CYC3	XP_715720.2	A0A1D8PN32	Cytochrome c heme lyase (EC 4.4.1.17)	CYC3 orf19.1957 CAALFM_C501130WA	Mitochondrial cytochrome c heme lyase; antigenic cell-wall protein; filament induced; induced on polystyrene adherence, interaction with macrophage; N-glycosylation, 2 heme-binding motifs; rat catheter, Spider biofilm induced;	CAALFM_C501130WA	XM_710627.2	795	14.4968	1.75756	3.38125	0.000218771	76	9	0.499371	216	11	0.479245	126	3	0.152201	0.282704	0.159126	337	11	0.657862	258	8	0.508176	410	17	1.05031	0.554088	0.228604	553	32	1.92327	571	59	3.58616	535	61	3.86038	2.34245	0.855881	0.195201	5.12291
CAALFM_C102690CA	Predicted ORF from Assembly 19; removed from Assembly 20; subsequently reinstated in Assembly 21 based on comparative genome analysis;	CAALFM_C102690CA	XP_721458.1	Q5AI94	Uncharacterized protein	orf19.2959 CAALFM_C102690CA	Predicted ORF from Assembly 19; removed from Assembly 20; subsequently reinstated in Assembly 21 based on comparative genome analysis;	CAALFM_C102690CA	XM_716365.1	303	12.1822	1.76315	3.39438	0.0040484	0	0	0	36	1	0.112211	0	0	0	0.0280528	0.0528969	111	13	1.9769	59	14	2.13531	123	33	4.79868	2.22772	1.29448	172	21	2.94059	233	33	4.9505	240	30	4.47195	3.09076	0.857241	0.0105492	94.7941
RPP1A	Conserved acidic ribosomal protein; likely role in regulation of translation elongation; interacts with Rpp2B; 1 of 4 similar C. albicans ribosomal proteins (Rpp1A, Rpp1Bp, Rpp2A, Rpp2B); Hap43-induced; Spider biofilm repressed;	RPP1A	XP_721490.1	Q9HFQ7	60S acidic ribosomal protein P1-A (CaRP1A)	RPP1A CAALFM_C103010WA Ca49C10.02c CaO19.10509 CaO19.2992	Conserved acidic ribosomal protein; likely role in regulation of translation elongation; interacts with Rpp2B; 1 of 4 similar C. albicans ribosomal proteins (Rpp1A, Rpp1Bp, Rpp2A, Rpp2B); Hap43-induced; Spider biofilm repressed;	CAALFM_C103010WA	XM_716397.1	321	16.4986	1.76326	3.39465	0.000680676	101	4	0.520249	81	15	2.01246	239	11	1.28349	0.95405	0.609246	75	2	0.292835	81	3	0.457944	199	10	1.57009	0.580218	0.567208	167	9	1.31464	277	16	2.41121	140	12	1.85358	1.39486	0.447696	0.966088	1.0351
CAALFM_CR04600WA	Ortholog of C. dubliniensis CD36 : Cd36_29980, C. parapsilosis CDC317 : CPAR2_204170, Candida tenuis NRRL Y-1498 : CANTEDRAFT_110235 and Debaryomyces hansenii CBS767 : DEHA2F17072g;	CAALFM_CR04600WA	XP_717414.2	A0A1D8PSS6	Uncharacterized protein	CAALFM_CR04600WA orf19.551	Ortholog of C. dubliniensis CD36 : Cd36_29980, C. parapsilosis CDC317 : CPAR2_204170, Candida tenuis NRRL Y-1498 : CANTEDRAFT_110235 and Debaryomyces hansenii CBS767 : DEHA2F17072g;	CAALFM_CR04600WA	XM_712321.2	1659	18.4224	1.78511	3.44646	8.74627e-06	253	11	0.23267	410	29	0.676311	514	33	0.790838	0.424955	0.240713	657	30	0.89994	369	21	0.589512	836	38	1.1085	0.649488	0.213232	1046	84	2.40386	1079	88	2.5654	1115	98	2.81917	1.94711	0.170938	0.327317	3.05514
MET13	Putative methionine biosynthesis protein; ketoconazole-induced; amphotericin B repressed; Spider biofilm repressed;	MET13	XP_719985.1	Q5AEI0	Methylenetetrahydrofolate reductase (EC 1.5.1.20)	MET13 orf19.288 CAALFM_C302950CA	Putative methionine biosynthesis protein; ketoconazole-induced; amphotericin B repressed; Spider biofilm repressed;	CAALFM_C302950CA	XM_714892.1	1845	28.5054	1.78861	3.45483	0.0185446	323	13	0.266667	155	10	0.215718	683	18	0.386992	0.217344	0.0718088	533	23	0.602168	348	74	1.87642	916	40	1.0336	0.878049	0.529172	1183	102	2.61409	1189	108	2.79133	1158	353	8.98591	3.59783	2.96281	0.0971179	10.2968
INN1	Protein with similarity to S. cerevisiae Inn1p, which is an essential protein of the contractile actomyosin ring required for ingression of the plasma membrane into the bud neck during cytokinesis; contains a C2 membrane targeting domain;	INN1	XP_715763.2	A0A1D8PSB2	Inn1p	INN1 CAALFM_CR02740WA orf19.2832	Protein with similarity to S. cerevisiae Inn1p, which is an essential protein of the contractile actomyosin ring required for ingression of the plasma membrane into the bud neck during cytokinesis; contains a C2 membrane targeting domain;	CAALFM_CR02740WA	XM_710670.2	1980	20.3194	1.78977	3.4576	0.000372352	230	9	0.147475	277	13	0.296465	640	23	0.488889	0.233207	0.139757	827	104	2.46162	499	61	1.4697	719	75	1.81414	1.43636	0.4112	1152	169	4.15152	773	107	2.65404	962	360	8.93939	3.93624	2.68063	0.0868135	11.5189
DAK2	Putative dihydroxyacetone kinase; repressed by yeast-hypha switch; fluconazole-induced; caspofungin repressed; protein enriched in stationary phase yeast cultures; flow model biofilm induced; rat catheter and Spider biofilm repressed;	DAK2	XP_723463.1	A0A1D8PEI2	Dihydroxyacetone kinase	DAK2 orf19.4777 CAALFM_C109190CA	Putative dihydroxyacetone kinase; repressed by yeast-hypha switch; fluconazole-induced; caspofungin repressed; protein enriched in stationary phase yeast cultures; flow model biofilm induced; rat catheter and Spider biofilm repressed;	CAALFM_C109190CA	XM_718370.1	1788	14.8376	1.79071	3.45984	4.80565e-05	408	22	0.481544	310	18	0.417226	579	27	0.576063	0.368708	0.0652344	273	13	0.345638	361	16	0.46085	802	45	1.21644	0.505733	0.38622	834	68	1.85291	915	80	2.14038	1064	109	3.02349	1.75419	0.498083	0.326301	3.06466
SPB4	Putative ATP-dependent RNA helicase; flucytosine repressed; Spider biofilm induced;	SPB4	XP_711358.2	Q59N29	ATP-dependent rRNA helicase SPB4 (EC 3.6.4.13)	SPB4 SPB41 SPB42 CAALFM_C501600CA CaO19.11631 CaO19.13677 CaO19.4154 CaO19.6298	Putative ATP-dependent RNA helicase; flucytosine repressed; Spider biofilm induced;	CAALFM_C501600CA	XM_706266.2	1896	37.8708	1.79151	3.46178	0.0116253	273	18	0.329641	305	11	0.235232	408	11	0.217827	0.195675	0.049124	320	42	1.07911	401	20	0.524262	681	106	2.68196	1.07133	0.914856	898	168	4.27479	1021	135	3.46941	999	351	9.20622	4.23761	2.53594	0.0737153	13.5657
CAALFM_C107440WA	Putative glucosyltransferase; localized to the mitochondrial membrane;	CAALFM_C107440WA	XP_713869.2	A0A1D8PE20	VASt domain-containing protein	orf19.4423 CAALFM_C107440WA	Putative glucosyltransferase; localized to the mitochondrial membrane;	CAALFM_C107440WA	XM_708776.2	3222	17.978	1.79497	3.47008	0.000520008	469	15	0.178771	281	23	0.299814	845	43	0.53383	0.253104	0.147378	1268	121	1.78367	842	60	0.901304	1486	178	2.66667	1.33791	0.720706	1901	738	11.0037	2094	448	6.71198	2211	474	7.17722	6.22323	1.92289	0.0669485	14.9368
ADH4	Predicted 3-hydroxyacyl-CoA dehydrogenase; transcript is increased in azole-resistant strain overexpressing MDR1; transcript is increased in populations of cells exposed to fluconazole over multiple generations; mutant is viable;	ADH4	XP_719969.1	Q5AEJ7	Adh4p	ADH4 orf19.271 CAALFM_C302800WA	Predicted 3-hydroxyacyl-CoA dehydrogenase; transcript is increased in azole-resistant strain overexpressing MDR1; transcript is increased in populations of cells exposed to fluconazole over multiple generations; mutant is viable;	CAALFM_C302800WA	XM_714876.2	777	23.9001	1.79632	3.47334	0.00286762	127	6	0.261261	151	5	0.21879	225	8	0.369369	0.212355	0.0633905	264	6	0.361647	97	2	0.120978	371	11	0.70399	0.296654	0.239217	416	83	5.36293	566	38	2.35264	294	59	3.72201	2.8594	1.23061	0.13457	7.43106
AFG3	Similar to S. cerevisiae Afg3p, a subunit of the mitochondrial inner membrane m-AAA protease; likely to be essential for growth, based on an insertional mutagenesis strategy;	AFG3	XP_721746.1	Q5AJC2	AAA family ATPase	AFG3 orf19.1669 CAALFM_C301760WA	Similar to S. cerevisiae Afg3p, a subunit of the mitochondrial inner membrane m-AAA protease; likely to be essential for growth, based on an insertional mutagenesis strategy;	CAALFM_C301760WA	XM_716653.2	2388	23.9011	1.80555	3.49563	0.000281164	571	23	0.399916	603	36	0.576214	938	54	0.89531	0.46786	0.205025	786	50	1.0268	595	29	0.595059	1044	64	1.32873	0.737647	0.301078	1263	160	3.31281	1423	142	2.90536	1480	169	3.46482	2.42075	0.236203	0.296264	3.37536
CDC14	Protein involved in exit from mitosis and morphogenesis; ortholog of S. cerevisiae Cdc14p, which is a dual-specificity phosphatase and cell-cycle regulator; suppresses S. cerevisiae cdc15-lyt1, dbf2-2, and (partially) tem1 mutant phenotypes;	CDC14	XP_019330990.1	Q59NH8	Tyrosine-protein phosphatase CDC14 (EC 3.1.3.48)	CDC14 CAALFM_C600670WA CaO19.11669 CaO19.4192	Protein involved in exit from mitosis and morphogenesis; ortholog of S. cerevisiae Cdc14p, which is a dual-specificity phosphatase and cell-cycle regulator; suppresses S. cerevisiae cdc15-lyt1, dbf2-2, and (partially) tem1 mutant phenotypes;	CAALFM_C600670WA	XM_019475445.1	1629	41.9044	1.80817	3.50197	0.0103046	188	8	0.18539	216	7	0.146102	181	6	0.120319	0.112953	0.026755	371	26	0.80663	247	16	0.513812	670	72	2.26335	0.895948	0.765119	999	95	2.99018	816	367	11.7772	890	97	3.03683	4.45104	4.13127	0.0422491	23.6692
CAALFM_C406650WA	Ortholog(s) have phosphatidylinositol-3-phosphate binding, protein transporter activity;	CAALFM_C406650WA	XP_715524.1	Q5A1F2	Sorting nexin 1	orf19.2867 CAALFM_C406650WA	Ortholog(s) have phosphatidylinositol-3-phosphate binding, protein transporter activity;	CAALFM_C406650WA	XM_710431.2	2019	23.6867	1.81	3.50641	0.000338461	327	58	1.39029	151	21	0.482417	670	25	0.484894	0.589401	0.427394	868	55	1.30659	667	52	1.19564	1066	132	3.2105	1.42818	0.924773	1049	134	3.18673	1239	166	3.95047	1424	213	5.02179	3.03975	0.752663	0.263836	3.79023
TRM12	Ortholog(s) have S-adenosylmethionine-dependent methyltransferase activity, transferase activity, transferring alkyl or aryl (other than methyl) groups activity and role in tRNA methylation, wybutosine biosynthetic process;	TRM12	XP_716610.1	A0A1D8PKC5	tRNA wybutosine-synthesizing protein 2 (tRNA-yW-synthesizing protein 2) (tRNA(Phe) (4-demethylwyosine(37)-C(7)) aminocarboxypropyltransferase)	TRM12 orf19.7369 CAALFM_C305890WA	Ortholog(s) have S-adenosylmethionine-dependent methyltransferase activity, transferase activity, transferring alkyl or aryl (other than methyl) groups activity and role in tRNA methylation, wybutosine biosynthetic process;	CAALFM_C305890WA	XM_711517.1	1260	46.0851	1.81874	3.52773	0.0145359	374	43	1.44841	293	33	1.09762	423	98	2.98492	1.38274	0.819608	221	28	1.09127	367	15	0.58254	545	49	1.85714	0.882738	0.523872	652	348	13.1238	452	194	7.35079	610	210	8.09127	7.14147	2.56477	0.344642	2.90156
CAALFM_C602380WA	Putative mitochondrial ATP-dependent RNA helicase of the DEAD-box family, transcription is activated in the presence of elevated CO2;	CAALFM_C602380WA	XP_712520.2	Q59S59	ATP-dependent RNA helicase MRH4, mitochondrial (EC 3.6.4.13)	MRH4 CAALFM_C602380WA CaO19.10985 CaO19.3481	Putative mitochondrial ATP-dependent RNA helicase of the DEAD-box family, transcription is activated in the presence of elevated CO2;	CAALFM_C602380WA	XM_707427.2	1668	30.0663	1.82098	3.5332	0.0452483	252	16	0.369305	188	10	0.231415	472	22	0.501799	0.275629	0.110391	369	37	1.02638	366	14	0.386091	645	46	1.28357	0.674011	0.377358	706	170	4.69005	578	136	3.72062	792	568	16.0653	6.119	5.60485	0.0811509	12.3227
ORC3	Protein similar to S. cerevisiae Orc3p, which is a component of the origin recognition complex involved in DNA replication; mutation confers hypersensitivity to toxic ergosterol analog; induced under hydroxyurea treatment;	ORC3	XP_712743.1	Q59SS7	Origin recognition complex subunit 3	ORC3 orf19.6942 CAALFM_C303750CA	Protein similar to S. cerevisiae Orc3p, which is a component of the origin recognition complex involved in DNA replication; mutation confers hypersensitivity to toxic ergosterol analog; induced under hydroxyurea treatment;	CAALFM_C303750CA	XM_707650.1	2049	25.9446	1.82227	3.53638	0.000538105	525	20	0.383114	386	30	0.538799	647	21	0.361152	0.320766	0.0790773	869	47	1.14007	509	21	0.511957	910	55	1.32113	0.743289	0.346742	1225	194	4.75061	1146	166	4.07174	1269	107	2.58614	2.85212	0.903869	0.178431	5.60441
CAALFM_C501140CA	Ortholog(s) have mRNA binding activity, role in reciprocal meiotic recombination and mitochondrion localization;	CAALFM_C501140CA	XP_715719.2	A0A1D8PN34	Mitochondrial group I intron splicing factor CCM1	orf19.1956 CAALFM_C501140CA	Ortholog(s) have mRNA binding activity, role in reciprocal meiotic recombination and mitochondrion localization;	CAALFM_C501140CA	XM_710626.2	2262	15.7098	1.82764	3.54956	7.44e-06	235	14	0.220601	457	18	0.299293	504	17	0.302387	0.20557	0.037846	553	31	0.67595	537	16	0.346154	1091	57	1.29885	0.580239	0.395025	982	118	2.69496	1027	86	1.97745	1208	186	4.27277	2.2363	0.958747	0.145974	6.85054
CAALFM_C303020WA	Protein of unknown function; flow model biofilm induced;	CAALFM_C303020WA	XP_719994.1	Q5AEH0	Uncharacterized protein	orf19.298 CAALFM_C303020WA	Protein of unknown function; flow model biofilm induced;	CAALFM_C303020WA	XM_714901.1	504	7.58271	1.83129	3.55854	0.00462389	0	0	0	50	1	0.0952381	37	1	0.0714286	0.0416667	0.0404684	169	5	0.484127	222	7	0.666667	194	21	2.07937	0.80754	0.712883	237	16	1.55952	241	16	1.60516	308	26	2.46627	1.40774	0.417104	0.0376176	26.5833
SLN1	Histidine kinase involved in a two-component signaling pathway that regulates cell wall biosynthesis; mutants are sensitive to growth on H2O2 medium; rat catheter and Spider biofilm induced;	SLN1	XP_717946.1	Q5A872	Histidine protein kinase SLN1 (EC 2.7.13.3)	SLN1 CAALFM_CR01000CA CaO19.10766 CaO19.3256	Histidine kinase involved in a two-component signaling pathway that regulates cell wall biosynthesis; mutants are sensitive to growth on H2O2 medium; rat catheter and Spider biofilm induced;	CAALFM_CR01000CA	XM_712853.1	4122	24.6608	1.83471	3.56699	0.0367464	652	24	0.228287	560	24	0.207909	846	35	0.331878	0.192018	0.0542777	760	25	0.29573	279	6	0.0720524	1323	49	0.57933	0.236778	0.207576	1965	198	2.30155	1622	143	1.68632	2216	746	8.70985	3.17443	3.17586	0.112581	8.8825
MDG1	Ortholog(s) have role in pheromone-dependent signal transduction involved in conjugation with cellular fusion and cytoplasm, membrane raft, nucleus, plasma membrane localization;	MDG1	XP_019330732.1	A0A1D8PFV7	Mdg1p	MDG1 orf19.7239 CAALFM_C114290CA	Ortholog(s) have role in pheromone-dependent signal transduction involved in conjugation with cellular fusion and cytoplasm, membrane raft, nucleus, plasma membrane localization;	CAALFM_C114290CA	XM_019475187.1	1983	23.3272	1.84488	3.59223	0.0183423	648	25	0.482098	361	13	0.260716	669	21	0.382249	0.281266	0.0905231	871	28	0.689864	719	16	0.389309	970	965	25.0197	6.52471	11.5407	1470	52	1.29097	1559	64	1.56631	1230	69	1.65103	1.12708	0.153707	0.0735163	13.6024
COX9	Putative subunit VIIa of cytochrome c oxidase; flucytosine induced;	COX9	XP_019330787.1	A0A1D8PHI5	Cytochrome c oxidase subunit 9, mitochondrial (Cytochrome c oxidase polypeptide VIIA)	COX9 orf19.5213.2 CAALFM_C205930WA	Putative subunit VIIa of cytochrome c oxidase; flucytosine induced;	CAALFM_C205930WA	XM_019475242.1	186	10.133	1.84529	3.59326	0.0222475	0	0	0	0	0	0	16	1	0.0860215	0.0215054	0.0405509	99	2	0.419355	104	3	0.61828	170	9	2.27957	0.829301	0.83399	129	11	2.48387	116	5	1.22581	140	27	6.17742	2.47177	2.10141	0.0130293	76.75
CAALFM_C105200CA	Protein of unknown function; constitutive expression independent of MTL or white-opaque status; upregulated in a cyr1 mutant;	CAALFM_C105200CA	XP_715881.2	A0A1D8PDI8	Uncharacterized protein	orf19.446 CAALFM_C105200CA	Protein of unknown function; constitutive expression independent of MTL or white-opaque status; upregulated in a cyr1 mutant;	CAALFM_C105200CA	XM_710788.2	894	14.3973	1.84928	3.60322	2.40624e-05	204	7	0.319911	182	7	0.33557	334	16	0.770694	0.356544	0.208908	400	17	0.916107	383	10	0.553691	568	41	2.30201	0.942953	0.753415	535	91	5.05705	539	56	3.08949	466	253	13.7494	5.47399	4.63158	0.111126	8.99882
ARC40	Protein similar to S. cerevisiae Arc40; involved in actin filament organization in S. cerevisiae; transposon mutation affects filamentous growth; rat catheter and Spider biofilm repressed;	ARC40	XP_713498.1	A0A1D8PT60	Actin-related protein 2/3 complex subunit	ARC40 CAALFM_CR06180WA orf19.3873	Protein similar to S. cerevisiae Arc40; involved in actin filament organization in S. cerevisiae; transposon mutation affects filamentous growth; rat catheter and Spider biofilm repressed;	CAALFM_CR06180WA	XM_708405.1	1155	14.2324	1.85251	3.61129	2.10329e-05	233	8	0.238095	100	5	0.144589	136	8	0.236364	0.154762	0.043677	202	4	0.165368	281	12	0.542857	241	10	0.447619	0.288961	0.160289	636	32	1.42165	525	32	1.40693	571	40	1.80433	1.15823	0.183966	0.21388	4.67552
UTP22	Putative U3 snoRNP protein; Ssr1-induced; repressed by prostaglandins; heterozygous null mutant is resistant to parnafungin;	UTP22	XP_722611.2	A0A1D8PGM4	U3 small nucleolar RNA-associated protein 22	UTP22 orf19.1569 CAALFM_C202450CA	Putative U3 snoRNP protein; Ssr1-induced; repressed by prostaglandins; heterozygous null mutant is resistant to parnafungin;	CAALFM_C202450CA	XM_717518.2	3528	32.7246	1.85255	3.61137	0.00946043	461	22	0.224206	693	70	0.795635	1201	110	1.25737	0.569303	0.422579	1217	129	1.82341	542	101	1.43112	865	76	1.05782	1.07809	0.312583	2116	371	5.14371	1691	145	1.9932	2383	134	1.85062	2.24688	1.51988	0.342441	2.92021
RET2	Delta subunit of the coatomer complex (COPI); coats Golgi-derived transport vesicles; involved in retrograde transport between Golgi and ER; interacts with Crk1 in the two-hybrid system; Spider biofilm repressed;	RET2	XP_720546.2	A0A1D8PND9	Coatomer subunit delta	RET2 orf19.4236 CAALFM_C502300CA	Delta subunit of the coatomer complex (COPI); coats Golgi-derived transport vesicles; involved in retrograde transport between Golgi and ER; interacts with Crk1 in the two-hybrid system; Spider biofilm repressed;	CAALFM_C502300CA	XM_715453.2	1722	15.8675	1.85377	3.61444	0.00019112	175	6	0.131823	267	9	0.192799	249	9	0.180604	0.126307	0.0263445	510	40	1.13821	384	11	0.324042	663	80	2.30314	0.941347	0.812181	804	114	3.26945	947	79	2.25261	550	49	1.44135	1.74085	0.747893	0.0941813	10.6178
CAALFM_C114170WA	Ortholog(s) have ubiquitin-protein transferase activity and role in histone catabolic process, histone ubiquitination;	CAALFM_C114170WA	XP_715025.1	A0A1D8PFW5	E3 ubiquitin-protein ligase	orf19.7224 CAALFM_C114170WA	Ortholog(s) have ubiquitin-protein transferase activity and role in histone catabolic process, histone ubiquitination;	CAALFM_C114170WA	XM_709932.1	1677	16.7024	1.8577	3.62428	2.63848e-05	214	12	0.28384	209	11	0.225999	457	25	0.63387	0.285927	0.180193	395	51	1.46631	466	18	0.511032	653	43	1.26834	0.811419	0.411671	888	174	5.12105	757	79	2.33989	895	391	12.1366	4.89937	4.12212	0.100136	9.98644
MID1	Putative stretch-activated Ca2+ channel of the high affinity calcium uptake system; role in thigmotropism; decreased transcription is observed upon fluphenazine treatment or in an azole-resistant strain with CDR1 and CDR2 overexpression;	MID1	XP_710952.2	A0A1D8PNU4	Mid1p	MID1 orf19.3212 CAALFM_C503990WA	Putative stretch-activated Ca2+ channel of the high affinity calcium uptake system; role in thigmotropism; decreased transcription is observed upon fluphenazine treatment or in an azole-resistant strain with CDR1 and CDR2 overexpression;	CAALFM_C503990WA	XM_705860.2	1680	30.3412	1.86157	3.63403	0.00185084	310	9	0.232738	247	10	0.216667	395	24	0.598214	0.261905	0.176197	219	62	1.76012	377	48	1.40357	763	31	0.922024	1.02143	0.343417	866	54	1.5625	820	43	1.24524	828	87	2.51786	1.3314	0.540876	0.22263	4.49176
CAALFM_CR01100CA	Ortholog(s) have role in mitochondrial respiratory chain complex assembly and mitochondrion localization;	CAALFM_CR01100CA	XP_717935.1	Q5A884	Cytochrome c oxidase-assembly factor COX23, mitochondrial	COX23 CAALFM_CR01100CA CaO19.10754 CaO19.3244	Ortholog(s) have role in mitochondrial respiratory chain complex assembly and mitochondrion localization;	CAALFM_CR01100CA	XM_712842.1	420	24.7061	1.86188	3.63481	0.00711017	0	0	0	53	2	0.2	92	2	0.207143	0.101786	0.0960088	226	10	1.07857	69	12	1.26905	221	6	0.664286	0.752976	0.252466	201	21	2.4881	334	18	2.04048	239	28	3.22381	1.9381	0.487843	0.075647	13.2193
CAALFM_C100520WA	Ortholog(s) have phosphatase activity, role in dephosphorylation and cytosol, nucleus localization;	CAALFM_C100520WA	XP_719018.1	Q5ABB4	Phosphoglycerate mutase	orf19.6056 CAALFM_C100520WA	Ortholog(s) have phosphatase activity, role in dephosphorylation and cytosol, nucleus localization;	CAALFM_C100520WA	XM_713925.1	669	89.7472	1.8637	3.63941	0.000372458	207	56	3.59342	248	39	2.45441	256	47	3.1704	2.30456	0.4701	458	68	4.79671	172	49	3.73094	273	59	4.38416	3.22795	0.438781	454	453	31.1031	444	252	17.5979	481	129	9.78176	14.6207	8.8071	0.258233	3.87247
CAALFM_CR05500CA	Protein of unknown function; rat catheter biofilm repressed;	CAALFM_CR05500CA	XP_710807.1	Q59M47	Uncharacterized protein	CAALFM_CR05500CA orf19.5852	Protein of unknown function; rat catheter biofilm repressed;	CAALFM_CR05500CA	XM_705715.2	2637	28.5422	1.86559	3.64417	0.00712542	324	27	0.454683	384	26	0.366705	513	16	0.239287	0.265169	0.0884251	895	47	0.873341	477	46	0.806219	1065	273	4.71369	1.59831	1.82638	1243	147	2.60751	1178	151	2.61926	1481	106	1.90027	1.78176	0.336203	0.156901	6.37344
CAALFM_C205910WA	Putative protein of unknown function; transcript is upregulated in clinical isolates from HIV+ patients with oral candidiasis;	CAALFM_C205910WA	XP_710921.2	A0A1D8PHH9	CID domain-containing protein	orf19.5213 CAALFM_C205910WA	Putative protein of unknown function; transcript is upregulated in clinical isolates from HIV+ patients with oral candidiasis;	CAALFM_C205910WA	XM_705829.2	2445	39.1157	1.86946	3.65395	0.0102989	424	44	0.718609	575	82	1.32556	839	56	0.947239	0.747853	0.250287	845	99	1.85153	645	51	0.947239	1011	283	5.18037	1.99479	1.8202	1339	380	7.35051	1190	311	5.92188	1520	704	13.5337	6.70153	3.30343	0.171993	5.81419
MNR2	Putative ion transporter; fungal-specific (no human or murine homolog);	MNR2	XP_713348.1	Q59UQ3	Putative Mg(2+) transporter	MNR2 orf19.5667 CAALFM_C400400WA	Putative ion transporter; fungal-specific (no human or murine homolog);	CAALFM_C400400WA	XM_708255.2	2394	35.5501	1.87324	3.66354	0.00243027	430	25	0.376775	280	45	0.835422	746	29	0.503342	0.428885	0.193406	676	59	1.22097	434	56	1.1792	1231	130	2.72139	1.28039	0.717352	1434	129	2.6746	1498	152	3.16165	1664	270	5.65497	2.87281	1.30539	0.206532	4.84186
POL30	Proliferating cell nuclear antigen (PCNA), forms homotrimeric sliding clamp for DNA polymerases; RNA abundance regulated by tyrosol, cell density; induced by flucytosine, interaction with macrophages; stationary phase enriched protein;	POL30	XP_722688.1	Q5AMN0	Proliferating cell nuclear antigen	POL30 orf19.4616 CAALFM_C401770WA	Proliferating cell nuclear antigen (PCNA), forms homotrimeric sliding clamp for DNA polymerases; RNA abundance regulated by tyrosol, cell density; induced by flucytosine, interaction with macrophages; stationary phase enriched protein;	CAALFM_C401770WA	XM_717595.2	780	21.308	1.87614	3.67092	1.49154e-05	49	2	0.117949	120	9	0.501282	285	13	0.755128	0.34359	0.261912	134	14	0.910256	158	7	0.448718	358	18	1.18205	0.635256	0.302704	351	58	3.67564	180	70	4.39103	373	36	2.25385	2.58013	0.888245	0.213716	4.6791
SGT2	Putative small tetratricopeptide repeat (TPR)-containing protein; protein abundance is affected by URA3 expression in the CAI-4 strain background; Mig1-regulated;	SGT2	XP_715364.1	Q5A0I8	Sgt2p	SGT2 orf19.5823 CAALFM_C202830CA	Putative small tetratricopeptide repeat (TPR)-containing protein; protein abundance is affected by URA3 expression in the CAI-4 strain background; Mig1-regulated;	CAALFM_C202830CA	XM_710271.2	1035	13.7143	1.88189	3.68557	1.42681e-05	135	4	0.127536	132	5	0.149758	362	12	0.477295	0.188647	0.159897	482	27	1.1913	275	11	0.499517	529	36	1.63478	0.831401	0.467151	678	96	4.29855	717	96	4.36715	625	117	5.19807	3.46594	0.408828	0.0877972	11.3899
SMC2	Protein similar to S. cerevisiae Smc2p, which is a component of the condensin complex involved in mitotic chromosome condensation; induced under hydroxyurea treatment;	SMC2	XP_714465.2	A0A1D8PI59	Structural maintenance of chromosomes protein	SMC2 orf19.3623 CAALFM_C208560WA	Protein similar to S. cerevisiae Smc2p, which is a component of the condensin complex involved in mitotic chromosome condensation; induced under hydroxyurea treatment;	CAALFM_C208560WA	XM_709372.2	3516	28.1927	1.88372	3.69024	0.00241812	703	83	1.01962	611	38	0.459329	916	55	0.645904	0.531214	0.232954	975	70	0.979522	862	52	0.724687	927	174	2.3376	1.01045	0.707955	1395	422	5.80347	1360	390	5.33191	1454	460	6.37344	4.3772	0.425833	0.197197	5.07107
CAALFM_C109500WA	Ortholog of C. dubliniensis CD36 : Cd36_08960, C. parapsilosis CDC317 : CPAR2_301680, Candida tenuis NRRL Y-1498 : cten_CGOB_00021 and Debaryomyces hansenii CBS767 : DEHA2F11088g;	CAALFM_C109500WA	XP_723500.1	Q5APF1	Uncharacterized protein	orf19.4814 CAALFM_C109500WA	Ortholog of C. dubliniensis CD36 : Cd36_08960, C. parapsilosis CDC317 : CPAR2_301680, Candida tenuis NRRL Y-1498 : cten_CGOB_00021 and Debaryomyces hansenii CBS767 : DEHA2F11088g;	CAALFM_C109500WA	XM_718407.1	336	10.0915	1.89406	3.71679	0.0036616	0	0	0	0	0	0	47	1	0.133929	0.0334821	0.0631345	139	5	0.669643	84	2	0.25	257	8	1.07143	0.497768	0.335373	278	9	1.23512	232	8	1.07738	267	17	2.29167	1.15104	0.5391	0.0406137	24.6222
CAALFM_C700680WA	Maf-like protein; rat catheter biofilm induced;	CAALFM_C700680WA	XP_720343.1	A0A1D8PQN9	Uncharacterized protein	orf19.7051 CAALFM_C700680WA	Maf-like protein; rat catheter biofilm induced;	CAALFM_C700680WA	XM_715250.1	642	11.8025	1.89498	3.71916	0.00127241	82	2	0.126168	68	4	0.323988	206	6	0.392523	0.21067	0.112928	333	9	0.686916	0	0	0	225	5	0.358255	0.261293	0.280519	275	41	3.14642	406	23	1.75078	290	13	0.970405	1.4669	0.900112	0.243804	4.10166
CAALFM_C108180CA	Putative oxysterol-binding protein; caspofungin induced; possibly an essential gene, disruptants not obtained by UAU1 method;	CAALFM_C108180CA	XP_717632.2	A0A1D8PE79	Oxysterol-binding protein related protein	orf19.5095 CAALFM_C108180CA	Putative oxysterol-binding protein; caspofungin induced; possibly an essential gene, disruptants not obtained by UAU1 method;	CAALFM_C108180CA	XM_712539.2	3957	33.7527	1.90326	3.74058	0.00858236	1000	210	2.4281	655	103	1.07859	1142	88	0.944655	1.11284	0.669969	1362	89	1.13495	906	137	1.75714	1759	251	3.21633	1.5271	0.872319	2229	272	3.42305	1932	153	1.9305	2423	219	2.7579	2.02786	0.610528	0.626075	1.59725
CAALFM_C306370CA	Ortholog(s) have role in endonucleolytic cleavage in 5'-ETS of tricistronic rRNA transcript (SSU-rRNA, 5.8S rRNA and LSU-rRNA), more;	CAALFM_C306370CA	XP_716087.1	A0A1D8PKG5	Uncharacterized protein	orf19.7422 CAALFM_C306370CA	Ortholog(s) have role in endonucleolytic cleavage in 5'-ETS of tricistronic rRNA transcript (SSU-rRNA, 5.8S rRNA and LSU-rRNA), more;	CAALFM_C306370CA	XM_710994.1	1173	39.5636	1.91316	3.76634	0.000117504	73	2	0.0647911	222	20	0.726343	495	17	0.565217	0.339088	0.281669	398	58	2.38448	357	33	1.40153	443	70	2.948	1.6835	0.639034	629	115	4.79028	834	81	3.40324	864	135	5.67604	3.46739	0.935361	0.131662	7.59522
PHO15	4-nitrophenyl phosphatase, possible histone H2A phosphatase; involved in regulation of white-opaque switch; hyphal repressed; induced in core stress response; induced by cadmium stress via Hog1; rat catheter and Spider biofilm repressed;	PHO15	XP_713888.1	Q59WC5	4-nitrophenylphosphatase (PNPPase) (EC 3.1.3.41)	PHO15 orf19.4444 CAALFM_C107230WA	4-nitrophenyl phosphatase, possible histone H2A phosphatase; involved in regulation of white-opaque switch; hyphal repressed; induced in core stress response; induced by cadmium stress via Hog1; rat catheter and Spider biofilm repressed;	CAALFM_C107230WA	XM_708795.1	927	15.3707	1.91514	3.7715	0.000117639	53	2	0.0593312	149	5	0.168285	90	2	0.0992449	0.0817152	0.0450068	496	22	1.22977	314	12	0.665588	508	19	0.997843	0.723301	0.231538	398	21	1.12945	487	33	1.71521	459	43	2.33333	1.2945	0.491543	0.0809944	12.3465
CAALFM_C403050CA	Ortholog(s) have carboxypeptidase activity, role in nitrogen compound metabolic process, proteolysis involved in cellular protein catabolic process and fungal-type vacuole lumen localization;	CAALFM_C403050CA	XP_720439.2	A0A1D8PLQ3	Gly-Xaa carboxypeptidase	orf19.2686 CAALFM_C403050CA	Ortholog(s) have carboxypeptidase activity, role in nitrogen compound metabolic process, proteolysis involved in cellular protein catabolic process and fungal-type vacuole lumen localization;	CAALFM_C403050CA	XM_715346.2	1743	14.0729	1.91813	3.77932	1.13261e-05	205	9	0.211704	28	1	0.0195066	267	9	0.214573	0.111446	0.0912864	469	23	0.641423	461	22	0.600115	822	57	1.59094	0.708118	0.457652	1007	73	2.04877	805	54	1.50947	918	119	3.32071	1.71974	0.759334	0.091806	10.8925
SMD2	Putative Core Sm protein; Hap43p-induced gene; flucytosine induced;	SMD2	XP_019330788.1	A0A1D8PHP3	Small nuclear ribonucleoprotein Sm D2 (Sm-D2) (snRNP core protein D2)	SMD2 orf19.5486.1 CAALFM_C206240WA	Putative Core Sm protein; Hap43p-induced gene; flucytosine induced;	CAALFM_C206240WA	XM_019475243.1	339	19.1264	1.92338	3.7931	0.000379326	96	4	0.486726	0	0	0	0	0	0	0.121681	0.229445	151	5	0.722714	69	5	0.710914	105	4	0.560472	0.498525	0.0738577	130	14	2.02655	247	17	2.44543	202	10	1.43953	1.47788	0.412565	0.123134	8.12121
SER33	Predicted enzyme of amino acid biosynthesis; Gcn4p-regulated; upregulated in biofilm; protein present in exponential and stationary growth phase yeast cultures; S. cerevisiae ortholog is Gcn4p regulated;	SER33	XP_716332.1	Q5A3K7	Phosphoglycerate dehydrogenase (EC 1.1.1.95)	SER33 orf19.5263 CAALFM_C112030WA	Predicted enzyme of amino acid biosynthesis; Gcn4p-regulated; upregulated in biofilm; protein present in exponential and stationary growth phase yeast cultures; S. cerevisiae ortholog is Gcn4p regulated;	CAALFM_C112030WA	XM_711239.1	1392	21.726	1.92967	3.80968	0.0133095	164	8	0.253592	88	3	0.0905172	389	12	0.336207	0.170079	0.102079	310	8	0.289511	101	2	0.0704023	507	12	0.41954	0.194864	0.144073	518	27	0.989943	715	110	4.21121	721	34	1.21408	1.60381	1.46854	0.189116	5.28775
CAALFM_C601040CA	DEAH-box ATP-dependent RNA helicase, required for 18S rRNA synthesis; rat catheter biofilm induced;	CAALFM_C601040CA	XP_714316.2	A0A1D8PPJ3	RNA helicase	orf19.107 CAALFM_C601040CA	DEAH-box ATP-dependent RNA helicase, required for 18S rRNA synthesis; rat catheter biofilm induced;	CAALFM_C601040CA	XM_709223.2	2496	67.0307	1.93236	3.81678	0.0113692	582	280	4.29287	519	90	1.46354	833	60	0.978365	1.68369	1.4616	689	197	4.04527	499	98	2.05489	1152	202	4.08494	2.54627	0.947763	1145	246	5	1227	161	3.24359	1071	394	7.97035	4.05349	1.95079	0.510229	1.9599
NAT2	Putative N-terminal acetyltransferase; Hap43p-repressed gene; mutation confers hypersensitivity to toxic ergosterol analog;	NAT2	XP_719562.2	A0A1D8PG06	Nat2p	NAT2 orf19.2116 CAALFM_C200160CA	Putative N-terminal acetyltransferase; Hap43p-repressed gene; mutation confers hypersensitivity to toxic ergosterol analog;	CAALFM_C200160CA	XM_714469.2	639	31.0935	1.94482	3.8499	4.20908e-06	89	3	0.189358	160	9	0.632238	165	4	0.269171	0.272692	0.192738	244	29	2.28169	159	10	0.773083	204	27	2.10798	1.29069	0.673962	484	43	3.48044	399	43	3.32238	478	34	2.58529	2.34703	0.390096	0.149925	6.67001
CAALFM_C400610WA	Ortholog(s) have role in response to drug and mitochondrion localization;	CAALFM_C400610WA	XP_019330902.1	A0A1D8PL48	Uncharacterized protein	orf19.4182 CAALFM_C400610WA	Ortholog(s) have role in response to drug and mitochondrion localization;	CAALFM_C400610WA	XM_019475357.1	990	43.834	1.94652	3.85443	0.000597657	138	4	0.144444	229	9	0.344444	216	8	0.370707	0.214899	0.101042	266	17	0.80303	424	26	1.24747	428	44	2.11515	1.04141	0.544881	575	91	4.37576	554	110	5.3202	548	65	3.13737	3.20833	0.893825	0.101135	9.88778
OLE2	Protein with similarity to fatty acid desaturase (stearoyl-CoA desaturase); homozygous null mutant shows decreased production of prostaglandin E2;	OLE2	XP_714854.2	A0A1D8PHT9	Acyl-CoA desaturase (EC 1.14.19.1)	OLE2 orf19.2264 CAALFM_C207090CA	Protein with similarity to fatty acid desaturase (stearoyl-CoA desaturase); homozygous null mutant shows decreased production of prostaglandin E2;	CAALFM_C207090CA	XM_709761.2	1581	56.232	1.95756	3.88404	0.0125027	322	23	0.649589	123	79	2.37824	490	40	1.13219	1.04001	0.7283	387	57	1.71727	491	1100	33.5813	710	161	4.82985	10.0321	14.3436	944	180	5.55092	913	377	11.1417	1087	564	16.709	8.35041	4.55529	0.113152	8.83769
CAALFM_C704150WA	Putative protein of unknown function; Hap43p-repressed gene; ortholog of S. cerevisiae YMR185W;	CAALFM_C704150WA	XP_715208.1	A0A1D8PRI9	Uncharacterized protein	orf19.7159 CAALFM_C704150WA	Putative protein of unknown function; Hap43p-repressed gene; ortholog of S. cerevisiae YMR185W;	CAALFM_C704150WA	XM_710115.1	2904	31.4845	1.95856	3.88675	0.00562895	350	1732	27.8351	353	309	4.93629	839	625	9.92631	10.6744	9.83179	801	68	1.15668	659	45	0.758953	983	68	1.13499	0.762655	0.182592	1550	506	8.48623	1324	472	7.95007	1804	1691	28.2769	11.1783	9.4583	1.78787	0.559325
GAL4	Zn(II)2Cys6 transcription factor; involved in control of glycolysis; ortholog of S. cerevisiae Gal4, but not involved in regulation of galactose utilization genes; caspofungin repressed; Spider biofilm repressed;	GAL4	XP_717141.1	Q5A5R1	Galactose-responsive transcription factor	GAL4 orf19.5338 CAALFM_C210590WA	Zn(II)2Cys6 transcription factor; involved in control of glycolysis; ortholog of S. cerevisiae Gal4, but not involved in regulation of galactose utilization genes; caspofungin repressed; Spider biofilm repressed;	CAALFM_C210590WA	XM_712048.1	786	25.7394	1.95994	3.89046	4.53526e-05	123	3	0.164122	50	1	0.0597964	124	6	0.344784	0.142176	0.117729	266	34	2.15522	182	16	0.984733	367	21	1.26845	1.1021	0.498541	670	51	3.16921	388	33	2.08906	496	40	2.45547	1.92844	0.448505	0.0938287	10.6577
GCD11	Gamma subunit of translation initiation factor eIF2; involved in identification of the start codon; likely essential for growth, based on an insertional mutagenesis strategy; Spider biofilm repressed;	GCD11	XP_720534.1	Q5AGF6	Protein-synthesizing GTPase (EC 3.6.5.3)	GCD11 orf19.4223 CAALFM_C502170CA	Gamma subunit of translation initiation factor eIF2; involved in identification of the start codon; likely essential for growth, based on an insertional mutagenesis strategy; Spider biofilm repressed;	CAALFM_C502170CA	XM_715441.1	1605	16.6016	1.96211	3.89633	0.000374317	273	8	0.211215	184	8	0.170717	319	10	0.261059	0.160748	0.036948	748	63	1.91589	332	10	0.306542	542	26	0.780062	0.750623	0.675304	855	106	3.24424	672	107	3.28536	884	268	8.10156	3.65779	2.28013	0.0729277	13.7122
CAALFM_C200360CA	Ortholog(s) have role in negative regulation of transcription from RNA polymerase II promoter in response to iron and cytosol, nucleus localization;	CAALFM_C200360CA	XP_719541.2	A0A1D8PG26	Uncharacterized protein	orf19.2095 CAALFM_C200360CA	Ortholog(s) have role in negative regulation of transcription from RNA polymerase II promoter in response to iron and cytosol, nucleus localization;	CAALFM_C200360CA	XM_714448.2	2100	15.9853	1.96709	3.9098	0.00522091	280	11	0.217619	358	17	0.29381	531	36	0.651429	0.290714	0.189117	660	202	4.71571	482	36	0.81381	794	185	4.30048	2.4575	1.74973	1299	678	15.7562	1065	325	7.64762	762	653	15.36	9.69095	3.73254	0.0478603	20.8941
BTA1	Ortholog of C. dubliniensis CD36 : Cd36_10780, C. parapsilosis CDC317 : CPAR2_208080, Candida tenuis NRRL Y-1498 : CANTEDRAFT_120956 and Debaryomyces hansenii CBS767 : DEHA2F24508g;	BTA1	XP_713037.1	Q59TS3	Bta1p	BTA1 orf19.1171 CAALFM_C111490CA	Ortholog of C. dubliniensis CD36 : Cd36_10780, C. parapsilosis CDC317 : CPAR2_208080, Candida tenuis NRRL Y-1498 : CANTEDRAFT_120956 and Debaryomyces hansenii CBS767 : DEHA2F24508g;	CAALFM_C111490CA	XM_707944.2	2259	25.7311	1.96777	3.91163	0.00107432	275	12	0.185923	320	26	0.421868	630	20	0.35104	0.239708	0.0988548	710	37	0.806109	418	13	0.279327	1157	47	1.04028	0.53143	0.318223	1266	200	4.30367	1248	248	5.3174	1118	139	3.06463	3.17143	0.92122	0.129472	7.72368
CAALFM_C204770WA	Ortholog(s) have role in endoplasmic reticulum organization, histone exchange and Swr1 complex, mitochondrion localization;	CAALFM_C204770WA	XP_710617.1	Q59LK8	Uncharacterized protein (Fragment)	orf19.190 CAALFM_C204770WA	Ortholog(s) have role in endoplasmic reticulum organization, histone exchange and Swr1 complex, mitochondrion localization;	CAALFM_C204770WA	XM_705525.2	972	21.473	1.96993	3.9175	3.7498e-06	255	9	0.396091	151	4	0.145062	308	14	0.5607	0.275463	0.170902	318	33	1.71502	176	13	0.664609	493	52	2.6893	1.26723	0.826772	657	79	4.0216	446	44	2.21708	666	42	2.09671	2.08385	0.880406	0.164402	6.08263
KAP120	Putative karyopherin; mutation confers hypersensitivity to cytochalasin D;	KAP120	XP_715226.1	A0A1D8PRI4	Kap120p	KAP120 orf19.7177 CAALFM_C704030CA	Putative karyopherin; mutation confers hypersensitivity to cytochalasin D;	CAALFM_C704030CA	XM_710133.1	2943	28.4311	1.97674	3.93603	0.00377122	480	21	0.293918	687	53	0.647638	673	83	1.03126	0.493204	0.301101	992	320	6.20523	631	29	0.489976	1493	103	1.76996	2.11629	2.4489	1598	7681	150.645	1566	2815	55.5083	1429	202	3.74006	52.4734	60.8387	0.0180695	55.3419
CAALFM_C306240CA	Ortholog(s) have structural constituent of ribosome activity and mitochondrial large ribosomal subunit localization;	CAALFM_C306240CA	XP_019330877.1	A0A1D8PKF3	Mitochondrial 54S ribosomal protein YmL39	orf19.7409.1 CAALFM_C306240CA	Ortholog(s) have structural constituent of ribosome activity and mitochondrial large ribosomal subunit localization;	CAALFM_C306240CA	XM_019475332.1	213	6.87354	1.97741	3.93785	0.0102208	34	1	0.159624	0	0	0	47	1	0.230047	0.0974178	0.096241	50	1	0.225352	0	0	0	51	1	0.244131	0.117371	0.110924	169	5	1.06573	74	4	0.953052	98	7	1.65258	0.91784	0.306673	0.188209	5.31325
CAALFM_C109670CA	Has domain(s) with predicted DNA binding activity, role in DNA recombination, DNA repair, DNA replication and nucleus localization;	CAALFM_C109670CA	XP_723516.1	Q5APD5	Uncharacterized protein	orf19.4830 CAALFM_C109670CA	Has domain(s) with predicted DNA binding activity, role in DNA recombination, DNA repair, DNA replication and nucleus localization;	CAALFM_C109670CA	XM_718423.1	333	16.7428	1.98242	3.95154	0.000500409	44	2	0.126126	88	2	0.258258	0	0	0	0.0960961	0.105443	132	7	1.04204	60	2	0.3003	117	9	1.27327	0.653904	0.41504	101	10	1.34535	227	15	2.18318	165	18	2.4985	1.50676	0.486616	0.0889507	11.2422
SEC12	Putative guanyl-nucleotide exchange factor; induced in high iron; Hap43-repressed;	SEC12	XP_716719.2	A0A1D8PPP9	Sec12p	SEC12 orf19.3409 CAALFM_C601760WA	Putative guanyl-nucleotide exchange factor; induced in high iron; Hap43-repressed;	CAALFM_C601760WA	XM_711626.2	2526	85.4928	1.98916	3.97006	0.0101397	549	291	5.07284	449	432	7.7787	818	462	8.2019	5.26336	1.38611	808	284	5.60412	785	133	2.64014	1074	304	5.77078	3.50376	1.43813	1491	954	18.6813	1122	721	13.1932	1519	970	18.7557	12.6576	2.60485	0.651353	1.53527
IPL1	Putative Aurora kinase; Hap43-induced; induced during planktonic growth; possibly an essential gene, disruptants not obtained by UAU1 method;	IPL1	XP_712513.2	Q59S66	Spindle assembly checkpoint kinase (EC 2.7.11.1) (Aurora kinase)	IPL1 CAALFM_C602320CA CaO19.10978 CaO19.3474	Putative Aurora kinase; Hap43-induced; induced during planktonic growth; possibly an essential gene, disruptants not obtained by UAU1 method;	CAALFM_C602320CA	XM_707420.2	1587	13.0715	1.99832	3.99534	0.00289669	50	1	0.0327662	118	3	0.068683	537	18	0.469439	0.142722	0.197928	552	50	1.48267	204	4	0.121613	593	21	0.662256	0.566635	0.559549	870	114	3.54694	736	26	0.817265	673	27	0.865784	1.3075	1.2755	0.152307	6.56567
CAALFM_C403170WA	Ortholog(s) have SUMO transferase activity, role in DNA repair and Smc5-Smc6 complex, cytoplasm, nucleus localization;	CAALFM_C403170WA	XP_720426.2	A0A1D8PLR6	Smc5-Smc6 complex subunit	orf19.2673 CAALFM_C403170WA	Ortholog(s) have SUMO transferase activity, role in DNA repair and Smc5-Smc6 complex, cytoplasm, nucleus localization;	CAALFM_C403170WA	XM_715333.2	1020	21.308	2.01779	4.04964	2.97882e-07	196	6	0.226471	95	2	0.095098	357	11	0.436275	0.189461	0.140506	347	33	1.55784	319	14	0.668627	414	33	1.54216	0.942157	0.415532	567	101	4.80392	666	62	2.91863	476	95	4.44608	3.04216	0.81755	0.0951033	10.5149
CHL4	Protein described as having role in chromosome segregation; RNA abundance regulated by tyrosol and cell density;	CHL4	XP_712239.2	A0A1D8PDB7	Chl4p	CHL4 orf19.6851 CAALFM_C104570CA	Protein described as having role in chromosome segregation; RNA abundance regulated by tyrosol and cell density;	CAALFM_C104570CA	XM_707146.2	1398	18.6251	2.0211	4.05892	2.46013e-08	161	6	0.168813	204	9	0.26824	350	15	0.458512	0.223891	0.120192	435	28	1.03791	448	14	0.517883	624	44	1.64378	0.799893	0.460089	763	69	2.47854	769	48	1.73462	629	64	2.36123	1.6436	0.326568	0.183255	5.45687
CAALFM_C304410CA	Ortholog of C. dubliniensis CD36 : Cd36_84350, C. parapsilosis CDC317 : CPAR2_806070, Candida tenuis NRRL Y-1498 : CANTEDRAFT_133308 and Debaryomyces hansenii CBS767 : DEHA2F11682g;	CAALFM_C304410CA	XP_723106.1	Q5ANL3	Uncharacterized protein	orf19.5890 CAALFM_C304410CA	Ortholog of C. dubliniensis CD36 : Cd36_84350, C. parapsilosis CDC317 : CPAR2_806070, Candida tenuis NRRL Y-1498 : CANTEDRAFT_133308 and Debaryomyces hansenii CBS767 : DEHA2F11682g;	CAALFM_C304410CA	XM_718013.1	3336	31.0302	2.02417	4.06756	0.00499689	560	30	0.391487	655	50	0.53777	967	84	0.970923	0.475045	0.246028	738	48	0.720624	551	23	0.348321	1461	201	2.98921	1.01454	1.16711	1625	537	7.97122	1752	246	3.65767	1579	313	4.68225	4.07779	1.8401	0.186573	5.35984
MIA40	Predicted component of the mitochondrial intermembrane space import machinery; Hap43p-repressed gene;	MIA40	XP_721476.1	O94030	Mitochondrial intermembrane space import and assembly protein 40 (Mitochondrial import inner membrane translocase TIM40)	MIA40 TIM40 CAALFM_C102880CA Ca49C10.16 CaO19.10494 CaO19.2977	Predicted component of the mitochondrial intermembrane space import machinery; Hap43p-repressed gene;	CAALFM_C102880CA	XM_716383.2	759	30.7424	2.02695	4.07543	1.90827e-07	80	6	0.256917	231	18	0.779974	219	9	0.41502	0.362978	0.219032	339	35	2.23715	298	13	0.831357	550	56	3.70619	1.69368	1.17374	617	64	4.23452	533	71	4.74704	558	68	4.46904	3.36265	0.209485	0.143574	6.96506
CAALFM_C304810CA	Protein of unknown function; transcript upregulated in an RHE model of oral candidiasis; rat catheter and Spider biofilm repressed;	CAALFM_C304810CA	XP_019330868.1	A0A1D8PK71	HABP4_PAI-RBP1 domain-containing protein	orf19.5943.1 CAALFM_C304810CA	Protein of unknown function; transcript upregulated in an RHE model of oral candidiasis; rat catheter and Spider biofilm repressed;	CAALFM_C304810CA	XM_019475323.1	804	11.7569	2.0332	4.09311	3.6182e-07	63	2	0.0771144	131	8	0.267413	232	7	0.39801	0.185634	0.131759	377	15	0.935323	212	6	0.344527	359	16	0.937811	0.554415	0.279092	524	31	1.88308	479	24	1.48632	581	47	2.89055	1.56499	0.591069	0.175176	5.70854
CAALFM_C112840WA	Ortholog(s) have role in cellular response to DNA damage stimulus and FANCM-MHF complex localization;	CAALFM_C112840WA	XP_722125.1	Q5AL63	Inner kinetochore subunit MHF1 (CENP-S homolog) (Constitutive centromere-associated network protein MHF1) (MHF histone-fold complex subunit 1)	MHF1 CAALFM_C112840WA CaO19.12380 CaO19.4914	Ortholog(s) have role in cellular response to DNA damage stimulus and FANCM-MHF complex localization;	CAALFM_C112840WA	XM_717032.1	354	18.4842	2.03563	4.10001	1.91644e-05	59	2	0.161017	114	3	0.387006	48	4	0.485876	0.258475	0.135965	146	56	7.49718	166	44	5.84463	92	180	24.1864	9.38206	8.28442	232	223	29.8588	146	149	19.8842	149	216	28.7825	19.6314	4.47003	0.0178176	56.1243
CAALFM_C407040WA	Putative cytochrome P450 protein; possibly an essential gene, disruptants not obtained by UAU1 method;	CAALFM_C407040WA	XP_715414.2	A0A1D8PMR7	Uncharacterized protein	orf19.3105 CAALFM_C407040WA	Putative cytochrome P450 protein; possibly an essential gene, disruptants not obtained by UAU1 method;	CAALFM_C407040WA	XM_710321.2	1560	24.9133	2.04129	4.11614	0.000613521	183	23	0.664744	245	17	0.4	259	9	0.246795	0.327885	0.17264	536	15	0.490385	425	15	0.475641	494	22	0.716026	0.420513	0.110008	649	72	2.375	806	200	6.54423	822	79	2.54295	2.86554	1.92703	0.199561	5.011
CAALFM_C600090WA	Putative protein of the mitochondrial intermembrane space; predicted role in acetate utilization and gluconeogenesis; Spider biofilm repressed;	CAALFM_C600090WA	XP_710499.1	Q59L89	Succinate dehydrogenase assembly factor 3, mitochondrial (SDH assembly factor 3) (SDHAF3)	SDH7 CAALFM_C600090WA CaO19.6328	Putative protein of the mitochondrial intermembrane space; predicted role in acetate utilization and gluconeogenesis; Spider biofilm repressed;	CAALFM_C600090WA	XM_705407.1	369	8.20628	2.04353	4.12252	0.000654572	0	0	0	48	5	0.479675	134	4	0.474255	0.238482	0.224854	50	1	0.121951	153	3	0.455285	216	5	0.617886	0.29878	0.206425	252	8	1.09214	234	9	1.18428	384	16	2.02439	1.0752	0.419439	0.34714	2.88068
CAALFM_C502480WA	Puttaive pre-mRNA polyadenylation factor; heterozygous null mutant exhibits hypersensitivity to parnafungin and cordycepin in the C. albicans fitness test;	CAALFM_C502480WA	XP_720566.1	Q5AGC1	Pre-mRNA polyadenylation factor FIP1	FIP1 CAALFM_C502480WA CaO19.11734 CaO19.4258	Puttaive pre-mRNA polyadenylation factor; heterozygous null mutant exhibits hypersensitivity to parnafungin and cordycepin in the C. albicans fitness test;	CAALFM_C502480WA	XM_715473.2	981	12.3831	2.04721	4.13307	3.28196e-06	190	6	0.220183	151	7	0.275229	238	6	0.251784	0.186799	0.0225544	473	21	1.07136	204	4	0.187564	548	16	0.782875	0.510449	0.367983	602	40	2.11417	580	23	1.1315	579	18	0.914373	1.04001	0.521994	0.24096	4.15007
MEC1	Cell cycle checkpoint protein with a role in genome integrity; RNA abundance regulated by tyrosol and cell density;	MEC1	XP_710664.2	Q59LR2	Serine/threonine-protein kinase MEC1 (EC 2.7.11.1) (ATR homolog) (DNA-damage checkpoint kinase MEC1) (Mitosis entry checkpoint protein 1)	MEC1 CAALFM_C504060CA CaO19.1283 CaO19.8870	Cell cycle checkpoint protein with a role in genome integrity; RNA abundance regulated by tyrosol and cell density;	CAALFM_C504060CA	XM_705572.2	6978	47.3417	2.05003	4.14115	0.0192572	954	68	0.377472	965	141	0.79765	1692	654	4.33462	1.37744	1.77469	1468	366	2.52049	1156	188	1.30911	2297	506	3.47406	1.82592	0.885922	3506	631	4.31771	3027	749	5.09888	3729	644	4.43537	3.46299	0.343886	0.520877	1.91984
CAALFM_C304330CA	Protein of unknown function; Cyr1-repressed; induced by alpha pheromone in SpiderM medium; rat catheter and Spider biofilm induced;	CAALFM_C304330CA	XP_019330861.1	A0A1D8PJW6	Uncharacterized protein	orf19.5876 CAALFM_C304330CA	Protein of unknown function; Cyr1-repressed; induced by alpha pheromone in SpiderM medium; rat catheter and Spider biofilm induced;	CAALFM_C304330CA	XM_019475316.1	393	18.441	2.05625	4.15904	8.10501e-05	96	4	0.396947	137	6	0.516539	68	2	0.157761	0.267812	0.149159	127	5	0.618321	115	6	0.755725	156	4	0.501272	0.46883	0.103991	207	10	1.29517	268	17	2.11959	213	23	2.90076	1.57888	0.655562	0.261572	3.82304
CAALFM_C202040WA	Protein of unknown function; Hap43-repressed gene;	CAALFM_C202040WA	XP_722563.2	A0A1D8PGI3	Uncharacterized protein	orf19.1519 CAALFM_C202040WA	Protein of unknown function; Hap43-repressed gene;	CAALFM_C202040WA	XM_717470.2	3303	25.316	2.06057	4.17151	0.000666499	339	21	0.240993	423	36	0.402361	817	102	1.02997	0.418332	0.340331	1168	166	2.43294	874	45	0.657584	1550	73	1.06085	1.03784	0.759907	2132	415	6.2089	1651	179	2.7148	1879	312	4.51559	3.35982	1.42668	0.190252	5.2562
TIF11	Translation initiation factor eIF1a; possibly transcriptionally regulated upon hyphal formation; genes encoding ribosomal subunits, translation factors, and tRNA synthetases are downregulated upon phagocytosis by murine macrophage;	TIF11	XP_717154.1	Q5A5P8	Eukaryotic translation initiation factor 4C	TIF11 orf19.5351 CAALFM_C210710WA	Translation initiation factor eIF1a; possibly transcriptionally regulated upon hyphal formation; genes encoding ribosomal subunits, translation factors, and tRNA synthetases are downregulated upon phagocytosis by murine macrophage;	CAALFM_C210710WA	XM_712061.1	465	20.8087	2.06104	4.17286	9.17125e-06	151	5	0.412903	33	1	0.0731183	173	5	0.451613	0.234409	0.170036	274	9	0.92043	200	5	0.544086	297	17	1.7914	0.813978	0.522388	383	38	3.90753	383	21	2.26667	385	39	4.10108	2.56882	0.822931	0.138589	7.2156
SEC23	Putative GTPase-activating protein; regulated upon yeast-hypha switch; Spider biofilm repressed;	SEC23	XP_716562.2	Q5A455	Protein transport protein SEC23	SEC23 SEC231 CAALFM_C405690WA CaO19.1254 CaO19.8839	Putative GTPase-activating protein; regulated upon yeast-hypha switch; Spider biofilm repressed;	CAALFM_C405690WA	XM_711469.2	2289	18.9539	2.07063	4.20069	0.000920614	472	18	0.3128	207	10	0.186981	950	29	0.480559	0.245085	0.12026	639	31	0.657055	357	11	0.24028	940	26	0.565312	0.365662	0.178813	1437	104	2.22543	1277	230	4.91394	1467	99	2.1149	2.31356	1.29421	0.182952	5.46591
CAALFM_C207790CA	Protein of unknown function; induced by alpha pheromone in SpiderM medium;	CAALFM_C207790CA	XP_716042.1	A0A1D8PHZ2	Uncharacterized protein	orf19.2202 CAALFM_C207790CA	Protein of unknown function; induced by alpha pheromone in SpiderM medium;	CAALFM_C207790CA	XM_710949.1	726	40.6311	2.07105	4.20193	0.00493446	200	14	0.798898	50	2	0.144628	202	5	0.294766	0.309573	0.279833	284	18	1.23691	182	6	0.392562	466	157	10.0758	2.92631	4.37927	440	39	2.60331	503	37	2.41047	492	32	2.13499	1.78719	0.19218	0.131356	7.6129
GLE1	Putative nucleoporin; moderately induced at 42 degrees C;	GLE1	XP_716055.1	Q5A2J1	Nucleoporin	GLE1 orf19.2215 CAALFM_C207670CA	Putative nucleoporin; moderately induced at 42 degrees C;	CAALFM_C207670CA	XM_710962.1	1503	37.9683	2.07509	4.21371	0.00413832	365	12	0.277445	180	29	0.770459	578	23	0.620093	0.416999	0.206312	536	39	1.28343	543	17	0.56354	862	291	9.47904	2.8315	4.04382	837	93	3.0825	788	73	2.37192	1080	141	4.75116	2.5514	0.997227	0.154935	6.45433
CAALFM_C112440WA	Putative RNA exonuclease; induced in a ssr1 null mutant;	CAALFM_C112440WA	XP_716289.1	Q5A3Q0	RNA exonuclease 4 (EC 3.1.-.-)	REX4 CAALFM_C112440WA CaO19.12687 CaO19.5220	Putative RNA exonuclease; induced in a ssr1 null mutant;	CAALFM_C112440WA	XM_711196.2	858	18.0175	2.08712	4.249	2.06683e-06	116	3	0.131702	117	4	0.182984	213	7	0.285548	0.150058	0.06396	154	17	0.967366	167	6	0.340326	338	24	1.38578	0.673368	0.429628	505	76	4.36131	379	54	3.14452	477	65	3.72261	2.80711	0.496955	0.0862285	11.5971
CAALFM_C210740CA	Protein with a predicted role in cell wall integrity; repressed in core stress response;	CAALFM_C210740CA	XP_717159.1	Q5A5P4	Tetratricopeptide repeat-containing protein	orf19.5356 CAALFM_C210740CA	Protein with a predicted role in cell wall integrity; repressed in core stress response;	CAALFM_C210740CA	XM_712066.1	2751	66.9944	2.09297	4.26624	0.00640713	605	53	0.669575	463	101	1.41403	802	81	1.17448	0.814522	0.310292	1196	215	3.69429	714	120	2.06907	1296	114	1.94656	1.92748	0.796585	1762	306	5.31807	1718	191	3.36787	1687	651	11.1683	4.96356	3.31454	0.2364	4.23011
FGR42	Protein lacking an ortholog in S. cerevisiae; transposon mutation affects filamentous growth;	FGR42	XP_710949.1	A0A1D8PNV0	Fgr42p	FGR42 orf19.3209 CAALFM_C504020CA	Protein lacking an ortholog in S. cerevisiae; transposon mutation affects filamentous growth;	CAALFM_C504020CA	XM_705857.1	315	22.5469	2.09961	4.28593	9.81197e-05	66	2	0.209524	102	4	0.419048	202	9	1.25397	0.470635	0.451154	95	13	2.02857	79	15	2.35873	122	27	4.24444	2.15794	0.976104	163	40	6.24762	146	33	5.15556	144	43	6.65397	4.51429	0.632716	0.141073	7.08853
CAALFM_CR05540CA	RING-type zinc finger protein; upregulated during oral infection; mutants have reduced ability to damage oral epithelial cells; Spider and flow model biofilm induced;	CAALFM_CR05540CA	XP_710803.2	A0A1D8PT11	RING-type domain-containing protein	CAALFM_CR05540CA orf19.5848	RING-type zinc finger protein; upregulated during oral infection; mutants have reduced ability to damage oral epithelial cells; Spider and flow model biofilm induced;	CAALFM_CR05540CA	XM_705711.2	1866	39.289	2.10268	4.29505	0.000107657	296	37	0.642551	315	43	1.06484	549	29	0.653269	0.590166	0.196594	570	42	1.09218	224	16	0.409432	809	86	2.32583	0.95686	0.793069	1108	142	3.81833	801	111	2.9866	1026	193	5.24973	3.01367	0.934668	0.297274	3.3639
CAALFM_C202770WA	Ortholog(s) have mRNA binding, pre-mRNA branch point binding activity, role in mRNA branch site recognition, mRNA cis splicing, via spliceosome and U2-type prespliceosome, U2AF, commitment complex localization;	CAALFM_C202770WA	XP_715369.1	A0A1D8PGR8	RRM domain-containing protein	orf19.5828 CAALFM_C202770WA	Ortholog(s) have mRNA binding, pre-mRNA branch point binding activity, role in mRNA branch site recognition, mRNA cis splicing, via spliceosome and U2-type prespliceosome, U2AF, commitment complex localization;	CAALFM_C202770WA	XM_710276.1	2154	45.4229	2.11284	4.32541	0.000980577	340	24	0.43454	372	23	0.398793	620	41	0.745125	0.394615	0.155523	669	69	1.59656	602	27	0.626277	790	115	2.70427	1.23178	0.848956	1117	306	7.18013	1353	364	8.6611	1128	365	8.70102	6.13556	0.707732	0.107125	9.33485
CAALFM_C305330CA	Ortholog of C. dubliniensis CD36 : Cd36_85310, C. parapsilosis CDC317 : CPAR2_807370, Candida tenuis NRRL Y-1498 : CANTEDRAFT_115544 and Debaryomyces hansenii CBS767 : DEHA2D11770g;	CAALFM_C305330CA	XP_714676.1	A0A1D8PK67	Uncharacterized protein	orf19.6970 CAALFM_C305330CA	Ortholog of C. dubliniensis CD36 : Cd36_85310, C. parapsilosis CDC317 : CPAR2_807370, Candida tenuis NRRL Y-1498 : CANTEDRAFT_115544 and Debaryomyces hansenii CBS767 : DEHA2D11770g;	CAALFM_C305330CA	XM_709583.1	972	21.417	2.11402	4.32895	0.000338461	48	1	0.0483539	189	7	0.252058	85	3	0.0771605	0.094393	0.0900087	117	97	4.94856	86	44	2.33333	212	125	6.53807	3.45499	1.73352	263	38	1.96399	255	106	5.60802	494	50	2.55864	2.53266	1.59622	0.0315292	31.7166
CAALFM_CR01220WA	Putative transporter; mutation confers hypersensitivity to toxic ergosterol analog; fungal-specific (no human or murine homolog);	CAALFM_CR01220WA	XP_717923.1	Q5A896	MFS domain-containing protein	CAALFM_CR01220WA orf19.3232	Putative transporter; mutation confers hypersensitivity to toxic ergosterol analog; fungal-specific (no human or murine homolog);	CAALFM_CR01220WA	XM_712830.1	1566	38.7076	2.11741	4.33914	0.00162489	273	22	0.459132	332	44	0.945083	462	34	0.784802	0.547254	0.202183	597	206	6.66156	420	34	1.09259	918	121	3.79566	2.88745	2.27384	996	107	3.36207	887	90	2.78991	1044	176	5.55619	2.92704	1.19228	0.188238	5.31243
CAALFM_C102380CA	Ortholog(s) have role in protein folding, tubulin complex assembly and cytoplasm localization;	CAALFM_C102380CA	XP_721425.2	A0A1D8PCQ6	Arf family GTPase	orf19.2925 CAALFM_C102380CA	Ortholog(s) have role in protein folding, tubulin complex assembly and cytoplasm localization;	CAALFM_C102380CA	XM_716332.2	603	31.4675	2.12272	4.35514	3.66608e-07	194	16	0.965174	152	8	0.509121	203	9	0.558872	0.508292	0.204271	113	16	0.951907	99	26	1.71642	141	11	0.737977	0.851575	0.419999	227	54	3.35158	353	43	3.00166	180	77	5.12438	2.8694	0.92923	0.273203	3.66028
CAALFM_C403770WA	Ortholog(s) have protein binding, bridging activity, role in proteasome regulatory particle assembly and cytoplasm, nucleus, ribosome localization;	CAALFM_C403770WA	XP_709942.2	A0A1D8PLW9	Uncharacterized protein	orf19.1301 CAALFM_C403770WA	Ortholog(s) have protein binding, bridging activity, role in proteasome regulatory particle assembly and cytoplasm, nucleus, ribosome localization;	CAALFM_C403770WA	XM_704850.2	495	6.09097	2.12296	4.35586	0.000587028	56	4	0.286869	0	0	0	176	6	0.529293	0.20404	0.216337	224	9	0.921212	218	10	0.987879	239	16	1.51313	0.855556	0.264723	237	13	1.26869	361	12	1.13737	398	23	2.10707	1.12828	0.429527	0.205703	4.86139
CAALFM_C202120WA	Putative mitochondrial RNA polymerase specificity factor; possibly an essential gene, disruptants not obtained by UAU1 method;	CAALFM_C202120WA	XP_722572.1	Q5ALP7	Mitochondrial transcription factor 1	orf19.1528 CAALFM_C202120WA	Putative mitochondrial RNA polymerase specificity factor; possibly an essential gene, disruptants not obtained by UAU1 method;	CAALFM_C202120WA	XM_717479.1	1056	20.3307	2.12488	4.36168	3.00715e-06	123	3	0.111742	63	8	0.211174	227	8	0.291667	0.153646	0.0735893	433	31	1.46875	102	6	0.293561	365	23	1.10511	0.716856	0.491248	631	55	2.66951	502	82	3.97443	633	63	3.01894	2.41572	0.551553	0.0980955	10.1941
CAALFM_C102410CA	Ortholog(s) have COPI-coated vesicle, Golgi apparatus localization;	CAALFM_C102410CA	XP_721428.2	A0A1D8PCS2	Uncharacterized protein	orf19.2928 CAALFM_C102410CA	Ortholog(s) have COPI-coated vesicle, Golgi apparatus localization;	CAALFM_C102410CA	XM_716335.2	1074	36.5287	2.14894	4.43502	7.64324e-06	164	5	0.203911	103	4	0.143389	323	12	0.422719	0.192505	0.119984	304	98	4.57076	140	83	3.88641	406	76	3.55214	3.00233	0.423959	637	177	8.27002	416	81	3.87523	717	294	13.7737	6.47975	4.04949	0.0406039	24.6282
CAALFM_C306800CA	Ortholog(s) have NEDD8 transferase activity, cullin family protein binding, protein binding, bridging, ubiquitin binding, ubiquitin conjugating enzyme binding activity;	CAALFM_C306800CA	XP_019330884.1	Q5ADL9	Defective in cullin neddylation protein 1	DCN1 CAALFM_C306800CA CaO19.14114 CaO19.6822	Ortholog(s) have NEDD8 transferase activity, cullin family protein binding, protein binding, bridging, ubiquitin binding, ubiquitin conjugating enzyme binding activity;	CAALFM_C306800CA	XM_019475339.1	891	22.6899	2.15107	4.44156	8.40077e-07	91	3	0.139169	87	3	0.13468	168	7	0.261504	0.133838	0.0587558	231	24	1.21773	117	6	0.328844	263	13	0.700337	0.561728	0.364513	365	54	2.84736	340	24	1.24242	388	47	2.42312	1.62823	0.679039	0.122229	8.18134
CAALFM_C100540CA	Protein with a Bul1 domain; binds the ubiquitin ligase Rsp5 and is involved in intracellular trafficking of a general amino acid permease Gap1; repressed in an azole-resistant strain overexpressing MDR1; Spider biofilm induced;	CAALFM_C100540CA	XP_719016.2	A0A1D8PC83	Uncharacterized protein	orf19.6054 CAALFM_C100540CA	Protein with a Bul1 domain; binds the ubiquitin ligase Rsp5 and is involved in intracellular trafficking of a general amino acid permease Gap1; repressed in an azole-resistant strain overexpressing MDR1; Spider biofilm induced;	CAALFM_C100540CA	XM_713923.2	2169	19.6301	2.15632	4.45775	2.84262e-06	190	6	0.115722	376	10	0.199631	345	11	0.19917	0.128631	0.0394472	645	75	1.68741	473	47	1.06639	1064	95	2.13324	1.22176	0.437493	1377	206	4.74412	1041	106	2.44398	1205	170	3.92254	2.77766	0.95171	0.0643246	15.5461
CAALFM_C112060CA	Ortholog of C. dubliniensis CD36 : Cd36_11290, C. parapsilosis CDC317 : CPAR2_805090, Pichia stipitis Pignal : PICST_28850 and Candida guilliermondii ATCC 6260 : PGUG_02709;	CAALFM_C112060CA	XP_716328.2	A0A1D8PFD5	Uncharacterized protein	orf19.5259 CAALFM_C112060CA	Ortholog of C. dubliniensis CD36 : Cd36_11290, C. parapsilosis CDC317 : CPAR2_805090, Pichia stipitis Pignal : PICST_28850 and Candida guilliermondii ATCC 6260 : PGUG_02709;	CAALFM_C112060CA	XM_711235.2	720	18.5967	2.15828	4.46382	2.97913e-08	58	2	0.0875	0	0	0	187	5	0.263889	0.0878472	0.109751	278	48	3.25556	187	9	0.619444	327	148	10.1125	3.49688	4.00118	450	91	6.08194	379	74	5.0125	473	247	16.4194	6.87847	5.14378	0.0169338	59.0534
CAALFM_CR07230WA	Putative histone chaperone; role in chromatin remodeling; rat catheter and Spider biofilm repressed;	CAALFM_CR07230WA	XP_712353.2	Q59RN6	Histone H2A.Z-specific chaperone CHZ1	CHZ1 CAALFM_CR07230WA CaO19.13566 CaO19.6147	Putative histone chaperone; role in chromatin remodeling; rat catheter and Spider biofilm repressed;	CAALFM_CR07230WA	XM_707260.2	504	20.3463	2.1626	4.47721	6.92619e-06	24	1	0.0456349	59	3	0.152778	262	10	0.880952	0.269841	0.371105	173	24	2.32738	356	20	1.90278	360	41	3.97619	2.05159	0.894297	339	39	3.80159	331	44	4.36111	370	33	3.18849	2.8378	0.478886	0.110378	9.05974
SLA1	Protein required for assembly of the cortical actin cytoskeleton; contains three SH3 domains; transcription is regulated by Nrg1 and Mig1; flow model biofilm repressed;	SLA1	XP_722523.1	Q5ALV2	Actin cytoskeleton-regulatory complex protein SLA1	SLA1 CAALFM_C201640WA CaO19.1474 CaO19.9049	Protein required for assembly of the cortical actin cytoskeleton; contains three SH3 domains; transcription is regulated by Nrg1 and Mig1; flow model biofilm repressed;	CAALFM_C201640WA	XM_717430.1	3774	50.8152	2.16658	4.48959	0.00497476	444	116	1.41256	564	46	0.470058	1110	136	1.61712	0.874934	0.499544	1036	296	3.73264	1196	149	1.88739	1566	164	2.08824	1.92707	0.826599	2680	267	3.3956	2306	216	2.72152	2695	385	4.8797	2.74921	0.901525	0.374201	2.67236
MSB2	Mucin family adhesin-like protein; cell wall damage sensor; required for Cek1 phosphorylation by cell wall stress; Rim101-repressed; activation releases extracellular domain into medium; Spider biofilm induced;	MSB2	XP_722538.2	A0A1D8PGF8	Msb2p	MSB2 orf19.1490 CAALFM_C201780WA	Mucin family adhesin-like protein; cell wall damage sensor; required for Cek1 phosphorylation by cell wall stress; Rim101-repressed; activation releases extracellular domain into medium; Spider biofilm induced;	CAALFM_C201780WA	XM_717445.2	4230	47.9464	2.17052	4.50184	0.00939899	972	41	0.394563	642	28	0.292199	1412	50	0.47565	0.290603	0.0750615	1559	148	1.69551	1172	60	0.688416	1801	259	2.96265	1.33664	0.930472	2152	1202	13.7281	2457	817	9.2617	2511	1294	14.9496	9.48487	2.44481	0.0537084	18.6191
BUD23	Putative methyltransferase; Hap43-induced; repressed by prostaglandins;	BUD23	XP_715728.1	Q5A1M9	18S rRNA (Guanine1575-N7)-methyltransferase	BUD23 orf19.1966 CAALFM_C501060CA	Putative methyltransferase; Hap43-induced; repressed by prostaglandins;	CAALFM_C501060CA	XM_710635.1	816	23.6545	2.17054	4.50192	2.57806e-06	241	8	0.392157	151	9	0.416667	343	15	0.741422	0.387561	0.159183	384	27	1.65074	217	5	0.289216	465	30	1.79412	0.933517	0.678153	528	74	4.50123	641	43	2.59191	525	50	3.03186	2.53125	0.816365	0.223716	4.46996
CAALFM_C109320CA	Protein with a regulator of G-protein signaling domain; Plc1-regulated; Spider biofilm induced; rat catheter biofilm repressed;	CAALFM_C109320CA	XP_723478.2	A0A1D8PEK5	Uncharacterized protein	orf19.4792 CAALFM_C109320CA	Protein with a regulator of G-protein signaling domain; Plc1-regulated; Spider biofilm induced; rat catheter biofilm repressed;	CAALFM_C109320CA	XM_718385.2	1674	20.5775	2.17154	4.50503	8.01276e-06	207	12	0.253883	374	33	0.888292	290	17	0.366189	0.377091	0.276421	442	39	1.13321	544	13	0.373357	720	70	1.99462	0.875299	0.662312	961	97	2.74612	1057	139	3.99044	744	78	2.22401	2.24014	0.740961	0.242079	4.13089
BIO2	Putative biotin synthase; induced by high iron; repressed by ciclopirox olamine; upregulated in clinical isolates from HIV+ patients with oral candidiasis; Hap43-repressed; Spider biofilm induced;	BIO2	XP_718258.2	A0A1D8PS33	Biotin synthase (EC 2.8.1.6)	BIO2 CAALFM_CR01930CA orf19.2593	Putative biotin synthase; induced by high iron; repressed by ciclopirox olamine; upregulated in clinical isolates from HIV+ patients with oral candidiasis; Hap43-repressed; Spider biofilm induced;	CAALFM_CR01930CA	XM_713165.2	1125	18.3014	2.17224	4.50721	4.21719e-07	296	12	0.368	95	3	0.0808889	459	14	0.510222	0.239778	0.178571	308	26	1.168	227	10	0.435556	508	54	2.37689	0.995111	0.800463	607	67	2.92711	614	56	2.49333	791	67	2.968	2.09711	0.214772	0.155084	6.4481
HRT2	Protein described as having a role in Ty3 transposition; repressed in hyphae; stationary phase enriched protein; rat catheter and Spider biofilm repressed;	HRT2	XP_722696.2	A0A1D8PLC6	Sugar phosphate phosphatase (EC 3.1.3.-)	HRT2 orf19.4624 CAALFM_C401690CA	Protein described as having a role in Ty3 transposition; repressed in hyphae; stationary phase enriched protein; rat catheter and Spider biofilm repressed;	CAALFM_C401690CA	XM_717603.2	1359	19.69	2.17427	4.51358	1.42523e-06	154	8	0.214128	102	4	0.0853569	145	5	0.17145	0.117734	0.0535573	236	63	2.32156	80	89	3.03974	447	33	1.16115	1.63061	0.773981	551	79	2.81972	369	45	1.53201	610	74	2.55335	1.72627	0.555006	0.0701447	14.2562
CAALFM_C200220CA	Ortholog(s) have transcription factor activity, core RNA polymerase II binding activity and role in transcription elongation from RNA polymerase II promoter, transcriptional start site selection at RNA polymerase II promoter;	CAALFM_C200220CA	XP_719557.2	A0A1D8PG13	Transcription initiation factor IIF subunit beta	orf19.2111 CAALFM_C200220CA	Ortholog(s) have transcription factor activity, core RNA polymerase II binding activity and role in transcription elongation from RNA polymerase II promoter, transcriptional start site selection at RNA polymerase II promoter;	CAALFM_C200220CA	XM_714464.2	1146	28.1333	2.17452	4.51435	5.08713e-05	191	7	0.243455	208	8	0.243455	363	17	0.541885	0.257199	0.140681	349	20	0.833333	287	10	0.423211	491	24	1.0288	0.571335	0.252353	890	144	5.97557	829	59	2.46859	886	124	5.22251	3.41667	1.50739	0.128986	7.75276
CAALFM_C501920CA	Ortholog(s) have phosphatidylinositol-4,5-bisphosphate 5-phosphatase activity, role in phosphatidylinositol dephosphorylation and endoplasmic reticulum localization;	CAALFM_C501920CA	XP_714597.2	A0A1D8PNA0	Phosphoinositide 5-phosphatase	orf19.3180 CAALFM_C501920CA	Ortholog(s) have phosphatidylinositol-4,5-bisphosphate 5-phosphatase activity, role in phosphatidylinositol dephosphorylation and endoplasmic reticulum localization;	CAALFM_C501920CA	XM_709504.2	1374	20.8306	2.17488	4.51548	6.46561e-07	68	2	0.0473071	342	11	0.315138	290	10	0.231441	0.148472	0.111875	318	23	0.777293	402	13	0.447598	678	26	0.899563	0.531114	0.190881	587	86	2.87045	596	89	2.98763	674	125	4.16812	2.50655	0.586065	0.0977538	10.2298
BUR2	Protein with similarity to S. cerevisiae Bur2p, contains a cyclin domain; not required for wild-type hyphal growth, adherence to buccal epithelial cells, or virulence in mouse systemic infection;	BUR2	XP_720592.1	Q5AG95	Bur2p	BUR2 orf19.4284 CAALFM_C502670WA	Protein with similarity to S. cerevisiae Bur2p, contains a cyclin domain; not required for wild-type hyphal growth, adherence to buccal epithelial cells, or virulence in mouse systemic infection;	CAALFM_C502670WA	XM_715499.2	1581	31.7174	2.17701	4.52216	3.60368e-06	224	13	0.360531	441	44	1.19102	553	25	0.619228	0.542694	0.346983	482	37	1.18722	363	28	0.939911	907	51	1.59772	0.931214	0.271291	911	169	5.50538	770	101	3.29728	957	114	3.71284	3.12887	0.958098	0.267331	3.74068
CAALFM_CR08450CA	Ortholog of C. dubliniensis CD36 : Cd36_34040, C. parapsilosis CDC317 : CPAR2_205850, Candida tenuis NRRL Y-1498 : CANTEDRAFT_132607 and Debaryomyces hansenii CBS767 : DEHA2A11638g;	CAALFM_CR08450CA	XP_716253.1	Q5A349	Uncharacterized protein	CAALFM_CR08450CA orf19.6414	Ortholog of C. dubliniensis CD36 : Cd36_34040, C. parapsilosis CDC317 : CPAR2_205850, Candida tenuis NRRL Y-1498 : CANTEDRAFT_132607 and Debaryomyces hansenii CBS767 : DEHA2A11638g;	CAALFM_CR08450CA	XM_711160.1	1923	28.6679	2.18071	4.53378	5.58312e-06	382	24	0.49766	283	10	0.190328	539	17	0.370775	0.264691	0.126101	706	52	1.34841	562	28	0.715029	744	73	1.87988	0.985829	0.476153	964	122	3.18669	957	116	3.00364	987	107	2.71191	2.22556	0.195513	0.164845	6.06631
NAT4	Putative histone acetyltransferase; involved in regulation of white-opaque switch; early-stage flow model biofilm induced; Spider biofilm induced;	NAT4	XP_722734.2	A0A1D8PLA7	N-alpha-acetyltransferase 40 (EC 2.3.1.257)	NAT4 orf19.4664 CAALFM_C401250WA	Putative histone acetyltransferase; involved in regulation of white-opaque switch; early-stage flow model biofilm induced; Spider biofilm induced;	CAALFM_C401250WA	XM_717641.2	612	10.9155	2.18627	4.55127	0.00808789	104	4	0.214052	93	3	0.218954	227	9	0.55719	0.247549	0.160614	110	3	0.238562	0	0	0	152	4	0.303922	0.135621	0.130619	229	65	5.25654	331	9	0.74183	279	10	0.761438	1.68995	2.12365	0.271202	3.68729
CAALFM_C405350WA	Ortholog(s) have phosphatidylinositol-3,5-bisphosphate binding activity and role in macroautophagy, piecemeal microautophagy of nucleus;	CAALFM_C405350WA	XP_711441.1	Q59P11	SVP1-like protein 2	HSV2 CAALFM_C405350WA CaO19.1793 CaO19.9359	Ortholog(s) have phosphatidylinositol-3,5-bisphosphate binding activity and role in macroautophagy, piecemeal microautophagy of nucleus;	CAALFM_C405350WA	XM_706349.2	1788	25.4607	2.19312	4.57294	8.10741e-06	316	17	0.381991	77	2	0.041387	604	38	0.895973	0.329838	0.351269	610	57	1.62081	203	27	0.769575	675	86	2.48993	1.22008	0.702346	1065	87	2.41219	904	285	8.02852	1210	144	4.01902	3.61493	2.36176	0.136437	7.32938
TUB2	Beta-tubulin; functional homolog of ScTub2; overproduction makes S. cerevisiae inviable; has two introns; GlcNAc, hypha fluconazole-induced; slow growth, ectopic expression increases white-to opaque switch; rat catheter biofilm repressed;	TUB2	XP_019330603.1	A0A1D8PC97	Tubulin beta chain	TUB2 orf19.6034 CAALFM_C100710CA	Beta-tubulin; functional homolog of ScTub2; overproduction makes S. cerevisiae inviable; has two introns; GlcNAc, hypha fluconazole-induced; slow growth, ectopic expression increases white-to opaque switch; rat catheter biofilm repressed;	CAALFM_C100710CA	XM_019475058.1	1350	60.7026	2.19428	4.5766	0.000953946	204	128	3.60296	294	27	0.739259	501	23	0.707407	1.26241	1.35753	577	62	2.29333	338	23	0.822963	677	109	4.03926	1.78889	1.31465	991	221	7.93778	904	157	5.73556	748	463	17.3007	7.74352	5.01407	0.264866	3.77549
RAD14	Putative DNA repair protein; transcription is regulated upon yeast-hyphal switch; flucytosine repressed;	RAD14	XP_721355.1	P53709	DNA repair protein RAD14	RAD14 CAALFM_C702020WA CaJ7.0232 CaO19.13870 CaO19.6517	Putative DNA repair protein; transcription is regulated upon yeast-hyphal switch; flucytosine repressed;	CAALFM_C702020WA	XM_716262.1	1191	34.8938	2.19548	4.58042	2.23879e-06	155	11	0.406381	278	9	0.359362	255	7	0.265323	0.257767	0.0586434	402	31	1.24517	372	32	1.27876	743	47	1.91268	1.10915	0.307056	900	70	2.88749	914	91	3.74223	967	77	3.20067	2.4576	0.353075	0.144539	6.91857
AGE2	Ortholog(s) have GTPase activator activity, role in ER to Golgi vesicle-mediated transport, intra-Golgi vesicle-mediated transport and Golgi apparatus, clathrin-coated vesicle localization;	AGE2	XP_714568.2	A0A1D8PIG1	Age2p	AGE2 orf19.1396 CAALFM_C209580WA	Ortholog(s) have GTPase activator activity, role in ER to Golgi vesicle-mediated transport, intra-Golgi vesicle-mediated transport and Golgi apparatus, clathrin-coated vesicle localization;	CAALFM_C209580WA	XM_709475.2	1164	39.717	2.19607	4.5823	0.00347401	168	8	0.287801	164	13	0.313574	231	28	1.1366	0.434493	0.394193	308	192	8.24313	269	37	1.53436	626	205	8.68471	4.61555	3.27159	662	275	11.6538	621	200	8.43557	727	790	33.3823	13.3679	11.0796	0.0483214	20.6948
CAALFM_C304420WA	Ortholog of S. cerevisiae Hul4; similar to hect domain E3 ubiquitin-protein ligases; Hap43-repressed gene;	CAALFM_C304420WA	XP_723108.1	Q5ANK9	Putative E3 ubiquitin-protein ligase	orf19.5892 CAALFM_C304420WA	Ortholog of S. cerevisiae Hul4; similar to hect domain E3 ubiquitin-protein ligases; Hap43-repressed gene;	CAALFM_C304420WA	XM_718015.1	2685	46.5578	2.19793	4.58821	0.000508317	377	15	0.207821	434	24	0.392551	1036	41	0.62905	0.307356	0.172398	960	100	1.75754	789	67	1.1784	1319	296	4.99181	1.98194	1.67789	1602	555	9.13296	1571	511	7.83762	1643	911	14.7121	7.92067	2.9826	0.0620757	16.1094
CAALFM_C407100CA	Predicted RNA-dependent ATPase RNA helicase; Hap43-induced gene;	CAALFM_C407100CA	XP_715407.2	A0A1D8PMR5	ATP-dependent RNA helicase	orf19.3098 CAALFM_C407100CA	Predicted RNA-dependent ATPase RNA helicase; Hap43-induced gene;	CAALFM_C407100CA	XM_710314.2	5964	73.9403	2.20027	4.59565	0.0135456	1035	863	4.38967	1334	306	1.91247	1392	409	2.32746	2.1574	1.08328	2203	772	6.47401	1725	224	1.81103	2826	433	3.54125	2.95657	1.92464	3415	1007	8.28219	3003	1181	9.67941	3312	1118	9.34574	6.82684	0.595789	0.441033	2.2674
CAALFM_C102430CA	Predicted translation initiation factor; role in translational initiation; Spider biofilm repressed;	CAALFM_C102430CA	XP_721430.2	A0A1D8PCQ3	Eukaryotic translation initiation factor 2A (eIF-2A)	orf19.2930 CAALFM_C102430CA	Predicted translation initiation factor; role in translational initiation; Spider biofilm repressed;	CAALFM_C102430CA	XM_716337.2	1932	31.83	2.20284	4.60386	9.01533e-05	454	40	0.724638	481	49	0.962733	512	60	1.10818	0.698887	0.158095	680	388	9.58178	466	172	4.12629	728	533	13.1687	6.7192	3.71774	892	1095	26.2034	1040	1293	31.4322	909	1340	31.8965	22.383	2.58127	0.0480298	20.8204
CAALFM_C403290WA	Ortholog(s) have role in cellular response to DNA damage stimulus, interspecies interaction between organisms and cytoplasmic mRNA processing body, cytosol, nuclear periphery, polysome localization;	CAALFM_C403290WA	XP_720417.2	A0A1D8PLT5	XPGI domain-containing protein	orf19.2664 CAALFM_C403290WA	Ortholog(s) have role in cellular response to DNA damage stimulus, interspecies interaction between organisms and cytoplasmic mRNA processing body, cytosol, nuclear periphery, polysome localization;	CAALFM_C403290WA	XM_715324.2	2697	61.3731	2.21172	4.63228	0.0264763	371	934	14.7256	511	2807	46.673	882	1676	25.9385	21.8343	13.2341	696	76	1.38005	537	34	0.598813	925	103	1.82981	0.952169	0.50859	1538	345	6.36337	1464	228	4.13645	1394	357	6.35261	4.21311	1.04725	8.45425	0.118284
CAALFM_C207010WA	Predicted ER protein involved in ER-nucleus signaling; Spider biofilm repressed;	CAALFM_C207010WA	XP_019330796.1	A0A1D8PHU4	Uncharacterized protein	orf19.2257 CAALFM_C207010WA	Predicted ER protein involved in ER-nucleus signaling; Spider biofilm repressed;	CAALFM_C207010WA	XM_019475251.1	1104	34.5773	2.2149	4.64251	1.34182e-06	196	33	1	276	25	0.923007	203	50	1.56431	0.87183	0.2859	442	27	1.23641	247	16	0.714674	344	48	2.19565	1.03668	0.613338	579	94	4.24275	555	67	3.0788	616	134	6.11141	3.35824	1.24915	0.396744	2.52052
LAP3	Putative aminopeptidase; positively regulated by Sfu1; clade-associated gene expression; virulence-group-correlated expression; induced by alpha pheromone in SpiderM medium; Hap43-induced; Spider and flow model biofilm induced;	LAP3	XP_717402.1	Q5A6L5	Cysteine proteinase 1, mitochondrial (EC 3.4.22.40)	LAP3 CAALFM_CR04480CA orf19.539	Putative aminopeptidase; positively regulated by Sfu1; clade-associated gene expression; virulence-group-correlated expression; induced by alpha pheromone in SpiderM medium; Hap43-induced; Spider and flow model biofilm induced;	CAALFM_CR04480CA	XM_712309.2	1530	26.6261	2.21608	4.64628	0.000178547	226	32	0.943137	299	12	0.304575	513	18	0.504575	0.438072	0.266687	411	28	0.852941	377	14	0.452941	481	37	1.15229	0.614542	0.286491	907	206	6.6817	671	50	1.5634	876	112	3.5549	2.95	2.1066	0.245794	4.06844
MAM33	Putative mitochondrial acidic matrix protein; regulated by Ssn6p; protein present in exponential and stationary growth phase yeast cultures;	MAM33	XP_715236.1	A0A1D8PRG4	Mam33p	MAM33 orf19.7187 CAALFM_C703930CA	Putative mitochondrial acidic matrix protein; regulated by Ssn6p; protein present in exponential and stationary growth phase yeast cultures;	CAALFM_C703930CA	XM_710143.1	795	22.2111	2.21624	4.6468	9.14745e-10	56	2	0.114465	142	9	0.544654	82	3	0.120755	0.194969	0.201327	499	27	1.64151	331	13	0.759748	561	23	1.37484	0.944025	0.369227	676	93	5.58616	601	51	3.04906	546	59	3.59371	3.05723	1.09054	0.0974536	10.2613
TSC2	Putative GTPase-activating protein; similar to mammalian tuberin; involved in control of filamentous growth; mutants are viable;	TSC2	XP_711446.2	A0A1D8PMB6	Tsc2p	TSC2 orf19.1798 CAALFM_C405420CA	Putative GTPase-activating protein; similar to mammalian tuberin; involved in control of filamentous growth; mutants are viable;	CAALFM_C405420CA	XM_706354.2	4473	22.6201	2.21747	4.65079	0.0300123	710	59	0.555779	606	66	0.566734	1076	85	0.625755	0.437067	0.0307318	1066	594	6.27454	716	18	0.189135	1520	65	0.684552	1.78706	2.75934	1678	168	1.78829	1686	100	1.06886	1879	153	1.66197	1.12978	0.313637	0.299686	3.33683
CAALFM_C200190CA	Putative integral peroxisomal membrane protein; Hap43p-repressed gene;	CAALFM_C200190CA	XP_719559.1	Q5ACV4	Peroxisome biogenesis protein	orf19.2113 CAALFM_C200190CA	Putative integral peroxisomal membrane protein; Hap43p-repressed gene;	CAALFM_C200190CA	XM_714466.2	1389	40.3854	2.21899	4.65568	0.00439696	342	17	0.467243	217	81	2.24118	466	26	0.714903	0.855832	0.784412	236	9	0.316055	153	5	0.184305	532	24	0.820734	0.330274	0.274287	967	130	4.45428	926	241	8.1987	966	252	8.4658	5.2797	1.83134	0.305111	3.2775
CAALFM_C400210WA	Ortholog of S. cerevisiae : YPL034W, C. glabrata CBS138 : CAGL0L06996g, C. dubliniensis CD36 : Cd36_40280, C. parapsilosis CDC317 : CPAR2_402170 and Candida tenuis NRRL Y-1498 : CANTEDRAFT_137348;	CAALFM_C400210WA	XP_713327.1	Q59US4	T5orf172 domain-containing protein	orf19.5646 CAALFM_C400210WA	Ortholog of S. cerevisiae : YPL034W, C. glabrata CBS138 : CAGL0L06996g, C. dubliniensis CD36 : Cd36_40280, C. parapsilosis CDC317 : CPAR2_402170 and Candida tenuis NRRL Y-1498 : CANTEDRAFT_137348;	CAALFM_C400210WA	XM_708234.1	693	26.5502	2.22083	4.66162	5.44657e-06	0	0	0	119	3	0.164502	176	12	0.720058	0.22114	0.308074	194	7	0.493506	105	4	0.282828	388	17	1.24675	0.505772	0.413779	500	89	6.35209	447	33	2.37085	564	70	5.01443	3.43434	1.65422	0.112251	8.90865
CAALFM_C401830CA	Predicted metallocarboxypeptidase; role in proteolysis; rat catheter biofilm repressed;	CAALFM_C401830CA	XP_722682.2	A0A1D8PLD9	M20_dimer domain-containing protein	orf19.4610 CAALFM_C401830CA	Predicted metallocarboxypeptidase; role in proteolysis; rat catheter biofilm repressed;	CAALFM_C401830CA	XM_717589.2	1794	27.1336	2.22216	4.6659	0.000940771	301	8	0.175585	346	26	0.558528	407	18	0.383501	0.279404	0.156528	673	16	0.433668	315	8	0.220178	813	26	0.709588	0.340858	0.200342	1042	79	2.15552	918	84	2.25697	1114	321	8.69064	3.27578	3.05705	0.15451	6.47207
NOP6	Putative ortholog of S. cerevisiae Nop6; role in ribosomal small subunit biogenesis; Spider biofilm induced;	NOP6	XP_718825.1	Q5AAS4	Nop6p	NOP6 orf19.6236 CAALFM_C106740CA	Putative ortholog of S. cerevisiae Nop6; role in ribosomal small subunit biogenesis; Spider biofilm induced;	CAALFM_C106740CA	XM_713732.2	630	21.3807	2.22496	4.67497	3.36709e-06	145	5	0.334921	140	4	0.214286	271	9	0.487302	0.259127	0.111709	454	38	2.93333	254	10	0.785714	500	45	3.57619	1.82381	1.19314	530	92	7.19841	537	61	4.70794	495	50	3.93968	3.96151	1.39092	0.0895809	11.1631
GUS1	Putative glutamine-tRNA ligase; stationary phase enriched protein; Spider biofilm repressed;	GUS1	XP_720349.1	A0A1D8PQL8	Glutamyl-tRNA synthetase (EC 6.1.1.17)	GUS1 orf19.7057 CAALFM_C700620WA	Putative glutamine-tRNA ligase; stationary phase enriched protein; Spider biofilm repressed;	CAALFM_C700620WA	XM_715256.1	2178	39.8829	2.22991	4.69103	0.0013851	265	22	0.368228	400	11	0.206152	547	18	0.308081	0.220615	0.0668958	763	54	1.22314	383	17	0.396235	976	86	1.96189	0.895317	0.639514	1249	423	9.75115	1325	230	5.28926	1180	594	13.6286	7.16724	3.40729	0.0547259	18.2729
YDC1	Alkaline dihydroceramidase; involved in sphingolipid metabolism; Mob2-dependent hyphal regulation; transcript is regulated by Nrg1 and Mig1; Hap43-repressed;	YDC1	XP_715413.1	Q5A0Z2	Alkaline dihydroceramidase	YDC1 orf19.3104 CAALFM_C407050WA	Alkaline dihydroceramidase; involved in sphingolipid metabolism; Mob2-dependent hyphal regulation; transcript is regulated by Nrg1 and Mig1; Hap43-repressed;	CAALFM_C407050WA	XM_710320.2	891	25.0966	2.23869	4.71969	9.7835e-08	74	2	0.0785634	170	9	0.455668	374	19	0.814815	0.337262	0.300603	265	50	2.73737	231	35	1.84175	349	136	7.45455	3.00842	2.4621	699	259	14.5847	536	144	8.04602	531	326	18.1077	10.1846	4.16873	0.0511272	19.5591
CAALFM_C305880CA	Ortholog(s) have mRNA binding, poly(U) RNA binding activity and role in nuclear-transcribed mRNA catabolic process, nonsense-mediated decay, regulation of mRNA stability, stress granule assembly;	CAALFM_C305880CA	XP_716609.1	A0A1D8PKD0	Uncharacterized protein	orf19.7368 CAALFM_C305880CA	Ortholog(s) have mRNA binding, poly(U) RNA binding activity and role in nuclear-transcribed mRNA catabolic process, nonsense-mediated decay, regulation of mRNA stability, stress granule assembly;	CAALFM_C305880CA	XM_711516.1	1533	24.9065	2.23878	4.71999	5.42886e-07	251	8	0.193085	303	17	0.439008	461	18	0.499674	0.282942	0.132562	445	31	0.945205	241	15	0.455969	855	60	1.86888	0.817515	0.585839	1017	108	3.27919	784	68	2.11742	1003	138	4.18852	2.39628	0.847615	0.17608	5.67925
CAALFM_C404090CA	Calnexin; integral membrane ER chaperone involved in folding and quality control of glycoproteins; caspofungin induced;	CAALFM_C404090CA	XP_717104.2	A0A1D8PM03	Calnexin	orf19.5300 CAALFM_C404090CA	Calnexin; integral membrane ER chaperone involved in folding and quality control of glycoproteins; caspofungin induced;	CAALFM_C404090CA	XM_712011.2	1746	26.8707	2.2516	4.76211	1.03618e-05	344	19	0.403207	256	14	0.284651	396	19	0.437572	0.281357	0.0655078	533	108	2.98053	457	47	1.28923	529	86	2.38774	1.66438	0.700682	755	292	7.80641	892	171	4.69301	1040	610	17.0298	7.3823	5.23832	0.0622013	16.0768
SEF1	Zn2-Cys6 transcription factor; regulates iron uptake; negatively regulated by Sfu1p, positively regulated by Tbf1; promotes virulence in mice; mutants display decreased colonization of mouse kidneys; Spider biofilm induced;	SEF1	XP_713441.1	Q59UY7	Transcriptional regulatory protein SEF1	SEF1 CAALFM_CR02190CA CaO19.11237 CaO19.3753	Zn2-Cys6 transcription factor; regulates iron uptake; negatively regulated by Sfu1p, positively regulated by Tbf1; promotes virulence in mice; mutants display decreased colonization of mouse kidneys; Spider biofilm induced;	CAALFM_CR02190CA	XM_708348.2	2754	33.5579	2.25428	4.77097	0.000294714	528	17	0.229121	346	14	0.232389	666	24	0.323529	0.19626	0.0437545	907	49	0.899056	610	72	1.30428	1251	99	1.79847	1.00045	0.367785	1425	183	3.24473	1588	268	4.73529	1665	98	1.75817	2.43455	1.21541	0.114271	8.75116
BAT22	Putative branched chain amino acid aminotransferase; regulated by Gcn4p; induced by farnesol treatment, GlcNAc, amino acid starvation (3-aminotriazole treatment); present in exponential and stationary growth phase yeast cultures;	BAT22	XP_714700.1	A0A1D8PKB9	Branched-chain-amino-acid aminotransferase (EC 2.6.1.42)	BAT22 orf19.6994 CAALFM_C305590CA	Putative branched chain amino acid aminotransferase; regulated by Gcn4p; induced by farnesol treatment, GlcNAc, amino acid starvation (3-aminotriazole treatment); present in exponential and stationary growth phase yeast cultures;	CAALFM_C305590CA	XM_709607.1	1110	26.0695	2.25882	4.78598	1.48598e-05	171	14	0.42973	122	27	1.06847	240	7	0.256757	0.438739	0.349091	325	197	9.06847	303	100	4.58468	438	258	12.0784	6.43288	3.07895	435	439	19.5784	540	278	12.7595	526	400	17.9856	12.5809	2.91256	0.0461497	21.6686
CAALFM_CR00530WA	Ortholog of C. parapsilosis CDC317 : CPAR2_803740, C. dubliniensis CD36 : Cd36_25640, Lodderomyces elongisporus NRLL YB-4239 : LELG_00467 and Candida orthopsilosis Co 90-125 : CORT_0A03760;	CAALFM_CR00530WA	XP_718639.1	A0A1D8PRR6	Uncharacterized protein	CAALFM_CR00530WA orf19.7482	Ortholog of C. parapsilosis CDC317 : CPAR2_803740, C. dubliniensis CD36 : Cd36_25640, Lodderomyces elongisporus NRLL YB-4239 : LELG_00467 and Candida orthopsilosis Co 90-125 : CORT_0A03760;	CAALFM_CR00530WA	XM_713546.1	555	7.02234	2.26044	4.79138	1.27518e-05	21	1	0.0378378	0	0	0	0	0	0	0.00945946	0.0178369	150	4	0.347748	0	0	0	146	11	0.944144	0.322973	0.389875	305	21	1.82342	169	15	1.31171	228	14	1.22883	1.09099	0.262945	0.0133801	74.7381
SNL1	Ribosome-associated protein predicted to function in protein synthesis; 1 predicted transmembrane domain; rat catheter biofilm repressed;	SNL1	XP_711215.1	Q59NB3	Snl1p	SNL1 orf19.997 CAALFM_C110530WA	Ribosome-associated protein predicted to function in protein synthesis; 1 predicted transmembrane domain; rat catheter biofilm repressed;	CAALFM_C110530WA	XM_706123.1	600	17.3264	2.26172	4.79563	0.00225237	43	1	0.065	69	2	0.12	130	4	0.233333	0.104583	0.0700837	99	2	0.16	269	14	1.15667	313	9	0.741667	0.514583	0.408779	400	9	0.726667	168	5	0.415	311	12	0.935	0.519167	0.213682	0.202338	4.94223
CAALFM_C502110WA	Putative heat shock protein; decreased expression in hyphae; transcription is increased in populations of cells exposed to fluconazole over multiple generations; overexpression increases resistance to farnesol and azoles;	CAALFM_C502110WA	XP_720527.2	A0A1D8PNC7	Hsp12p (Lipid-binding protein)	HSP12 orf19.3160 orf19.4216 CAALFM_C502080CA CAALFM_C502110WA	Putative heat shock protein; decreased expression in hyphae; transcription is increased in populations of cells exposed to fluconazole over multiple generations; overexpression increases resistance to farnesol and azoles;	CAALFM_C502110WA	XM_715434.2	384	14.7625	2.26473	4.80566	0.028903	42	2	0.229167	43	1	0.0859375	132	5	0.440104	0.188802	0.145466	139	4	0.549479	101	2	0.263021	100	2	0.242188	0.263672	0.140206	213	166	22.4453	176	7	0.846354	297	19	2.42708	6.42969	9.83047	0.0564147	17.7259
TRM1	Putative N2,N2-dimethylguanine tRNA methyltransferase; induced upon adherence to polystyrene;	TRM1	XP_717955.1	Q5A863	tRNA (guanine(26)-N(2))-dimethyltransferase (EC 2.1.1.216)	TRM1 CAALFM_CR00900WA orf19.3265	Putative N2,N2-dimethylguanine tRNA methyltransferase; induced upon adherence to polystyrene;	CAALFM_CR00900WA	XM_712862.1	1671	39.7178	2.27062	4.82531	5.94039e-05	317	10	0.204668	213	9	0.195691	476	115	2.36206	0.690604	1.01913	460	176	5.37044	290	72	2.18791	723	193	5.79773	3.33902	1.61045	925	471	14.0323	701	378	11.4291	959	485	14.5536	10.0037	1.3667	0.103517	9.6602
CAALFM_C501710CA	Ortholog of C. dubliniensis CD36 : Cd36_51610, C. parapsilosis CDC317 : CPAR2_303630, Candida tenuis NRRL Y-1498 : CANTEDRAFT_135125 and Debaryomyces hansenii CBS767 : DEHA2E19030g;	CAALFM_C501710CA	XP_714620.2	A0A1D8PN78	Uncharacterized protein	orf19.3204 CAALFM_C501710CA	Ortholog of C. dubliniensis CD36 : Cd36_51610, C. parapsilosis CDC317 : CPAR2_303630, Candida tenuis NRRL Y-1498 : CANTEDRAFT_135125 and Debaryomyces hansenii CBS767 : DEHA2E19030g;	CAALFM_C501710CA	XM_709527.2	2217	36.6748	2.28119	4.86078	0.00100849	340	15	0.226883	454	117	2.15697	634	49	0.844835	0.807172	0.804763	475	160	3.28011	262	71	1.48173	453	65	1.35453	1.52909	0.879278	783	68	1.41723	1013	69	1.45828	1041	100	2.11502	1.24763	0.319706	0.581384	1.72003
CAALFM_CR04330WA	Ortholog of C. dubliniensis CD36 : Cd36_29660, C. parapsilosis CDC317 : CPAR2_205200, Candida tenuis NRRL Y-1498 : CANTEDRAFT_96118 and Debaryomyces hansenii CBS767 : DEHA2F21428g;	CAALFM_CR04330WA	XP_717383.1	A0A1D8PSQ8	Uncharacterized protein	CAALFM_CR04330WA orf19.520	Ortholog of C. dubliniensis CD36 : Cd36_29660, C. parapsilosis CDC317 : CPAR2_205200, Candida tenuis NRRL Y-1498 : CANTEDRAFT_96118 and Debaryomyces hansenii CBS767 : DEHA2F21428g;	CAALFM_CR04330WA	XM_712290.1	1200	29.4093	2.28199	4.86347	3.51994e-07	234	20	0.791667	224	10	0.354167	355	14	0.481667	0.406875	0.183716	421	28	1.18583	248	15	0.6375	567	42	1.75583	0.894792	0.456586	623	87	3.61	727	58	2.43333	679	115	4.81917	2.71563	0.974043	0.225389	4.43676
CAALFM_C303300CA	Putative pre-mRNA branch point binding protein; role in mRNA splicing via spliceosome; Spider biofilm repressed;	CAALFM_C303300CA	XP_720024.1	Q5AED9	Branchpoint-bridging protein	BBP MSL5 CAALFM_C303300CA CaO19.329 CaO19.7961	Putative pre-mRNA branch point binding protein; role in mRNA splicing via spliceosome; Spider biofilm repressed;	CAALFM_C303300CA	XM_714931.1	1368	50.0306	2.28712	4.88081	0.00025327	244	14	0.47076	397	18	0.509503	406	14	0.399123	0.344846	0.0457246	384	48	1.63816	573	23	0.790205	814	55	1.94444	1.0932	0.488206	865	172	6.05848	1014	185	6.52924	1037	454	15.856	7.11093	4.51173	0.0840666	11.8953
CAALFM_C300570CA	Predicted plasma membrane associated protein phosphatase; required for normal filamentous growth; mRNA binds She3 and is localized to hyphal tips;	CAALFM_C300570CA	XP_717778.1	Q5A7R0	Phosphatase	orf19.5406 CAALFM_C300570CA	Predicted plasma membrane associated protein phosphatase; required for normal filamentous growth; mRNA binds She3 and is localized to hyphal tips;	CAALFM_C300570CA	XM_712685.1	1326	21.7925	2.29212	4.89776	4.5996e-05	146	4	0.139517	24	1	0.0188537	218	8	0.254148	0.10313	0.0960689	466	77	2.82428	380	9	0.3273	413	22	0.804676	0.989065	1.08226	512	73	2.69608	577	44	1.64103	411	49	1.77903	1.52903	0.46823	0.0819108	12.2084
CAALFM_C100630WA	Ortholog(s) have mitochondrial membrane localization;	CAALFM_C100630WA	XP_719005.1	Q5ABC8	FAD-binding PCMH-type domain-containing protein	orf19.6043 CAALFM_C100630WA	Ortholog(s) have mitochondrial membrane localization;	CAALFM_C100630WA	XM_713912.1	1746	63.169	2.29584	4.9104	0.000988686	97	6	0.107675	74	2	0.0435281	401	44	0.977663	0.282216	0.426042	659	136	3.75143	268	20	0.563001	746	71	1.96392	1.56959	1.30486	829	362	9.99485	815	170	4.71649	1133	464	12.7955	6.87672	3.34956	0.066826	14.9642
CAALFM_CR09750CA	Ortholog(s) have phosphatidylinositol-3-phosphate binding, ubiquitin-protein transferase activity, role in protein ubiquitination and cytosol, fungal-type vacuole membrane, late endosome, nucleus localization;	CAALFM_CR09750CA	XP_719309.1	A0A1D8PU28	Phosphatidylinositol-3-phosphate-binding ubiquitin-protein ligase	CAALFM_CR09750CA orf19.7547	Ortholog(s) have phosphatidylinositol-3-phosphate binding, ubiquitin-protein transferase activity, role in protein ubiquitination and cytosol, fungal-type vacuole membrane, late endosome, nucleus localization;	CAALFM_CR09750CA	XM_714216.1	1089	26.6415	2.30365	4.93704	8.19095e-07	260	8	0.292929	67	3	0.097337	279	7	0.247934	0.15955	0.0836397	246	17	0.764004	364	13	0.613407	347	36	1.62443	0.750459	0.445367	418	67	2.92378	454	41	1.82094	620	133	5.77135	2.62902	1.66435	0.0944229	10.5906
CAALFM_CR00660WA	Ortholog(s) have role in ascospore wall assembly and ascospore wall, nuclear envelope localization;	CAALFM_CR00660WA	XP_718621.1	A0A1D8PRS3	Peptidase_S8 domain-containing protein	CAALFM_CR00660WA orf19.7463	Ortholog(s) have role in ascospore wall assembly and ascospore wall, nuclear envelope localization;	CAALFM_CR00660WA	XM_713528.1	1266	49.8912	2.30872	4.95443	0.00143797	195	5	0.171406	230	7	0.240916	234	15	0.368088	0.195103	0.0814374	347	15	0.590837	415	15	0.588468	610	47	1.81201	0.747828	0.576224	628	136	5.25592	620	128	5.01185	729	457	17.7709	7.00968	5.95799	0.0503004	19.8806
CAALFM_C406680CA	Ortholog(s) have role in ER to Golgi vesicle-mediated transport and cytoplasmic mRNA processing body, endoplasmic reticulum membrane, extrinsic component of membrane localization;	CAALFM_C406680CA	XP_715450.2	A0A1D8PMM2	GYF domain-containing protein	orf19.3141 CAALFM_C406680CA	Ortholog(s) have role in ER to Golgi vesicle-mediated transport and cytoplasmic mRNA processing body, endoplasmic reticulum membrane, extrinsic component of membrane localization;	CAALFM_C406680CA	XM_710357.2	2721	28.8324	2.31208	4.966	2.73264e-05	208	9	0.123484	163	10	0.101433	599	20	0.30724	0.133039	0.092261	894	97	1.02573	768	38	0.562293	1316	178	2.03197	0.904998	0.613484	1740	967	8.39177	1625	340	3.35061	1863	566	5.65013	4.34813	2.06068	0.0506515	19.7427
CLB2	B-type mitotic cyclin (cyclin-dependent protein kinase regulatory subunit); essential; required for wild-type mitotic exit; role in cell polarization; interacts with catalytic subunit Cdk1; Spider biofilm repressed;	CLB2	XP_722496.1	Q5ALY0	G2/mitotic-specific cyclin CLB2	CLB2 CYB1 CAALFM_C201410CA CaO19.1446 CaO19.9021	B-type mitotic cyclin (cyclin-dependent protein kinase regulatory subunit); essential; required for wild-type mitotic exit; role in cell polarization; interacts with catalytic subunit Cdk1; Spider biofilm repressed;	CAALFM_C201410CA	XM_717403.1	1479	41.7868	2.31494	4.97583	0.000397823	460	155	3.44828	93	10	0.2833	250	9	0.250845	0.995605	1.49969	647	56	1.89114	392	13	0.448952	666	74	2.48208	1.20554	0.853928	706	464	15.5328	789	167	5.59567	687	226	7.55037	7.16971	4.2984	0.237749	4.20611
CAALFM_C306260CA	Ortholog of C. dubliniensis CD36 : Cd36_86220, C. parapsilosis CDC317 : CPAR2_404490, Candida tenuis NRRL Y-1498 : CANTEDRAFT_94473 and Debaryomyces hansenii CBS767 : DEHA2D01804g;	CAALFM_C306260CA	XP_716071.1	A0A1D8PKK5	Uncharacterized protein	orf19.7406 CAALFM_C306260CA	Ortholog of C. dubliniensis CD36 : Cd36_86220, C. parapsilosis CDC317 : CPAR2_404490, Candida tenuis NRRL Y-1498 : CANTEDRAFT_94473 and Debaryomyces hansenii CBS767 : DEHA2D01804g;	CAALFM_C306260CA	XM_710978.1	2061	24.2658	2.32774	5.02019	2.95659e-05	324	13	0.211063	311	11	0.214944	386	24	0.511402	0.234352	0.140675	663	63	1.47162	541	21	0.497817	1083	50	1.17225	0.78542	0.407262	1207	124	2.93886	1167	100	2.37894	1252	77	1.85687	1.79367	0.441814	0.181733	5.50259
PTP2	Predicted protein tyrosine phosphatase; involved in regulation of MAP kinase Hog1 activity; induced by Mnl1 under weak acid stress; rat catheter and Spider biofilm induced;	PTP2	XP_710547.2	A0A1D8PLX9	Tyrosine protein phosphatase	PTP2 orf19.5045 CAALFM_C403890WA	Predicted protein tyrosine phosphatase; involved in regulation of MAP kinase Hog1 activity; induced by Mnl1 under weak acid stress; rat catheter and Spider biofilm induced;	CAALFM_C403890WA	XM_705455.2	2268	35.2045	2.32994	5.02785	0.000793805	403	65	1.18166	368	20	0.347443	695	22	0.434744	0.490961	0.374376	491	23	0.477954	305	12	0.264991	484	38	0.814815	0.38944	0.226356	976	67	1.42593	1074	130	2.79409	1003	51	1.10891	1.33223	0.731226	0.570331	1.75337
NAM7	Putative role in nonsense-mediated mRNA decay; similar to S. cerevisiae Nam7p; gene induced by ciclopirox olamine treatment;	NAM7	XP_716778.1	Q5A507	ATP-dependent RNA helicase	NAM7 orf19.939 CAALFM_C500500WA	Putative role in nonsense-mediated mRNA decay; similar to S. cerevisiae Nam7p; gene induced by ciclopirox olamine treatment;	CAALFM_C500500WA	XM_711685.1	3060	33.5626	2.33687	5.05204	0.000188577	534	26	0.336601	547	29	0.417974	1191	48	0.573203	0.331944	0.0981482	947	155	2.39314	535	83	1.2781	1046	110	1.72353	1.34869	0.458267	1437	174	2.70163	1436	230	3.60948	1526	282	4.4232	2.68358	0.703177	0.164644	6.07371
CAALFM_CR04270CA	Has domain(s) with predicted nucleic acid binding, zinc ion binding activity;	CAALFM_CR04270CA	XP_717378.2	A0A1D8PSQ9	Uncharacterized protein	CAALFM_CR04270CA orf19.515	Has domain(s) with predicted nucleic acid binding, zinc ion binding activity;	CAALFM_CR04270CA	XM_712285.2	447	35.0107	2.34337	5.07486	0.00520982	0	0	0	34	1	0.0850112	35	1	0.0850112	0.0425056	0.0400747	167	6	0.695749	150	66	7.5481	343	20	2.1745	2.60459	2.94424	352	23	2.55481	434	31	3.38926	326	27	3.02908	2.24329	0.341723	0.0175358	57.0263
CAALFM_C700810WA	Ortholog(s) have phosphatase activator activity, role in actin filament organization, endocytosis, mitophagy, regulation of growth, response to heat, response to salt stress and cytosol, nucleus localization;	CAALFM_C700810WA	XP_720329.1	A0A1D8PQP1	Uncharacterized protein	orf19.7036 CAALFM_C700810WA	Ortholog(s) have phosphatase activator activity, role in actin filament organization, endocytosis, mitophagy, regulation of growth, response to heat, response to salt stress and cytosol, nucleus localization;	CAALFM_C700810WA	XM_715236.1	1281	62.5014	2.34348	5.07527	0.0528148	112	4	0.107728	136	6	0.145199	408	23	0.763466	0.254098	0.300675	259	6	0.228728	242	316	11.4918	222	6	0.227947	2.98712	5.30965	610	36	1.44653	470	15	0.542545	450	14	0.548009	0.63427	0.424859	0.140332	7.12596
CAALFM_C209620WA	Ortholog(s) have protein disulfide isomerase activity, protein-disulfide reductase (glutathione) activity, unfolded protein binding activity;	CAALFM_C209620WA	XP_714564.2	A0A1D8PII5	Protein disulfide isomerase	orf19.1392 CAALFM_C209620WA	Ortholog(s) have protein disulfide isomerase activity, protein-disulfide reductase (glutathione) activity, unfolded protein binding activity;	CAALFM_C209620WA	XM_709471.2	2214	26.0875	2.34822	5.09196	8.80491e-06	232	7	0.121048	162	6	0.102981	582	17	0.307588	0.132904	0.0924889	610	86	1.93586	579	43	0.98103	871	121	2.73668	1.41339	0.717658	970	92	2.05872	900	100	2.24119	1286	118	2.64002	1.73498	0.242732	0.0844272	11.8445
UGT51C1	UDP-glucose:sterol glucosyltransferase; enzyme of sterol glucoside (membrane-bound lipid) biosynthesis; has UDP-sugar binding domain; activity is UDP-glucose-specific in vitro; enzyme does not use UDP-mannose; Mig1-regulated;	UGT51C1	XP_718281.2	Q5A950	Sterol 3-beta-glucosyltransferase (EC 2.4.1.173) (Autophagy-related protein 26) (UDP-glycosyltransferase 51)	ATG26 UGT51 UGT51C UGT51C1 CAALFM_CR02160WA CaO19.10147 CaO19.2616	UDP-glucose:sterol glucosyltransferase; enzyme of sterol glucoside (membrane-bound lipid) biosynthesis; has UDP-sugar binding domain; activity is UDP-glucose-specific in vitro; enzyme does not use UDP-mannose; Mig1-regulated;	CAALFM_CR02160WA	XM_713188.2	4539	34.0283	2.35258	5.10738	0.00371693	552	17	0.152677	858	39	0.333774	913	37	0.367482	0.213483	0.0943243	1218	47	0.488213	932	50	0.52082	1590	71	0.754131	0.440791	0.11842	2577	487	5.13197	2264	856	8.74245	2592	185	2.02093	3.97384	2.74657	0.0967162	10.3395
TPT1	tRNA 2'-phosphotransferase; enzyme of tRNA splicing; functionally complements viability of S. cerevisiae tpt1 null mutant;	TPT1	XP_717804.1	Q5A7N4	2'-phosphotransferase (EC 2.7.1.160)	TPT1 orf19.5432 CAALFM_C300350WA	tRNA 2'-phosphotransferase; enzyme of tRNA splicing; functionally complements viability of S. cerevisiae tpt1 null mutant;	CAALFM_C300350WA	XM_712711.1	624	40.3841	2.35299	5.10882	9.6218e-06	113	5	0.383013	116	13	0.948718	258	21	1.41026	0.685497	0.420089	285	72	4.97276	151	28	2.03205	375	68	4.88622	2.97276	1.36632	314	67	4.63622	292	56	3.88622	391	54	4.02564	3.13702	0.325703	0.224393	4.45646
PLB5	Putative GPI-linked phospholipase B, fungal-specific (no mammalian homolog); null mutation eliminates cell-associated phospholipase A2 activity and attenuates virulence; fluconazole-repressed; flow model biofilm repressed;	PLB5	XP_717639.2	A0A1D8PEB1	Lysophospholipase (EC 3.1.1.5)	PLB5 orf19.5102 CAALFM_C108230CA	Putative GPI-linked phospholipase B, fungal-specific (no mammalian homolog); null mutation eliminates cell-associated phospholipase A2 activity and attenuates virulence; fluconazole-repressed; flow model biofilm repressed;	CAALFM_C108230CA	XM_712546.2	2265	45.7642	2.3543	5.11345	0.000117289	284	47	0.918764	375	20	0.356733	415	46	0.613687	0.472296	0.229728	680	91	1.98057	663	174	3.70949	946	217	4.79073	2.6202	1.15735	1316	291	6.35055	1210	298	6.5894	1552	717	15.7479	7.17196	4.37474	0.096464	10.3666
CAALFM_C307820WA	Protein of unknown function; Spider biofilm repressed;	CAALFM_C307820WA	XP_710933.1	A0A1D8PKW1	Uncharacterized protein	orf19.6177 CAALFM_C307820WA	Protein of unknown function; Spider biofilm repressed;	CAALFM_C307820WA	XM_705841.1	327	14.6082	2.35894	5.12993	3.37066e-06	50	2	0.287462	51	2	0.2263	0	0	0	0.12844	0.123642	160	5	0.724771	115	3	0.434251	214	11	1.49847	0.664373	0.449145	198	19	2.76453	208	19	2.90826	236	17	2.46177	2.03364	0.18609	0.0952111	10.503
CAALFM_C505140WA	Ortholog(s) have cytosol, nucleus localization;	CAALFM_C505140WA	XP_721914.2	A0A1D8PP61	2-dehydropantoate 2-reductase	orf19.4006 CAALFM_C505140WA	Ortholog(s) have cytosol, nucleus localization;	CAALFM_C505140WA	XM_716821.2	1059	24.8546	2.37077	5.17218	1.23913e-05	79	2	0.0736544	169	7	0.27762	337	9	0.313503	0.166195	0.105629	223	43	2.08593	205	27	1.30217	220	10	0.485364	0.968366	0.653475	582	40	1.8848	448	29	1.37677	430	60	2.78942	1.51275	0.58424	0.133968	7.46449
CAALFM_C303250WA	Putative haloacid dehalogenase; localized to plasma membrane;	CAALFM_C303250WA	XP_720018.2	A0A1D8PJN3	Phospholipid-transporting ATPase (EC 7.6.2.1)	orf19.323 CAALFM_C303250WA	Putative haloacid dehalogenase; localized to plasma membrane;	CAALFM_C303250WA	XM_714925.2	4440	70.9003	2.3719	5.17621	0.00479515	730	24	0.213739	808	46	0.423198	991	37	0.341216	0.244538	0.0861812	1381	485	5.34077	855	167	1.82568	1493	410	4.50991	2.91909	1.50005	2250	1006	10.8381	2353	1083	11.7243	2283	2147	23.4863	11.5122	5.76489	0.0338901	29.5071
CAALFM_C602350CA	Putative pseudouridine synthase; predicted role in snRNA pseudouridine synthesis, tRNA pseudouridine synthesis; Spider biofilm induced;	CAALFM_C602350CA	XP_019331009.1	Q59S63	tRNA pseudouridine synthase 1 (EC 5.4.99.-) (tRNA pseudouridylate synthase 1) (tRNA-uridine isomerase 1)	PUS1 CAALFM_C602350CA CaO19.10981 CaO19.3477	Putative pseudouridine synthase; predicted role in snRNA pseudouridine synthesis, tRNA pseudouridine synthesis; Spider biofilm induced;	CAALFM_C602350CA	XM_019475464.1	1839	43.0058	2.37365	5.1825	1.01963e-05	374	23	0.45242	289	33	0.66721	619	25	0.531811	0.41286	0.0886761	568	101	2.7466	653	100	2.66177	647	209	5.71234	2.78018	1.41848	946	446	12.1751	763	279	7.53018	878	208	5.64546	6.33768	2.74395	0.0905607	11.0423
CAALFM_C600170CA	Ortholog(s) have mRNA binding, ubiquitin-specific protease activity and role in protein deubiquitination, regulation of ER to Golgi vesicle-mediated transport, regulation of response to osmotic stress, ribophagy;	CAALFM_C600170CA	XP_710490.2	A0A1D8PP95	Ubiquitin carboxyl-terminal hydrolase (EC 3.4.19.12)	orf19.6319 CAALFM_C600170CA	Ortholog(s) have mRNA binding, ubiquitin-specific protease activity and role in protein deubiquitination, regulation of ER to Golgi vesicle-mediated transport, regulation of response to osmotic stress, ribophagy;	CAALFM_C600170CA	XM_705398.2	1983	35.4515	2.38079	5.20823	0.00596152	339	23	0.387292	264	12	0.242562	572	56	1.07463	0.426122	0.362971	678	413	10.0817	229	80	1.94453	888	86	2.08926	3.52887	3.80224	975	110	2.70701	1082	85	2.06203	1255	215	5.24004	2.50227	1.37162	0.141307	7.07678
UME6	Zn(II)2Cys6 transcription factor; role in hyphal extension, virulence, adherence to plastic; rat catheter biofilm induced; has a long 5'-UTR that regulates translational efficiency and controls transition to filamentous growth;	UME6	XP_710873.2	Q59MD2	Transcriptional regulatory protein UME6	UME6 CAALFM_C106280CA CaO19.1822 CaO19.9381	Zn(II)2Cys6 transcription factor; role in hyphal extension, virulence, adherence to plastic; rat catheter biofilm induced; has a long 5'-UTR that regulates translational efficiency and controls transition to filamentous growth;	CAALFM_C106280CA	XM_705781.2	2532	85.7295	2.38277	5.21538	0.00210066	462	274	4.06082	677	123	2.05608	946	219	3.74961	2.46663	0.880899	748	103	1.97354	537	146	2.85664	729	186	3.61216	2.11058	0.669641	1402	459	8.58926	1330	246	4.62085	1356	522	9.83847	5.76214	2.22442	0.626626	1.59585
CAALFM_C108690WA	Ortholog(s) have role in ascospore formation, mitochondrial respiratory chain complex II assembly, positive regulation of transcription from RNA polymerase II promoter, protein-FAD linkage, tricarboxylic acid cycle;	CAALFM_C108690WA	XP_723414.2	A0A1D8PEE2	Succinate dehydrogenase assembly factor 2, mitochondrial (SDH assembly factor 2) (SDHAF2)	orf19.4727 CAALFM_C108690WA	Ortholog(s) have role in ascospore formation, mitochondrial respiratory chain complex II assembly, positive regulation of transcription from RNA polymerase II promoter, protein-FAD linkage, tricarboxylic acid cycle;	CAALFM_C108690WA	XM_718321.2	468	13.9394	2.39215	5.24937	4.00381e-06	52	2	0.111111	0	0	0	132	4	0.318376	0.107372	0.131938	185	8	0.807692	112	3	0.25	373	18	1.74359	0.700321	0.616237	323	62	6.30342	296	25	2.49786	265	31	3.20726	3.00214	1.65233	0.0580003	17.2413
BFR1	Protein involved in the maintenance of normal ploidy; S. cerevisiae ortholog cofers Brefeldin A resistance; stationary phase enriched protein; Spider biofilm repressed;	BFR1	XP_722633.1	Q5AMT7	Bfr1p	BFR1 orf19.4560 CAALFM_C402270CA	Protein involved in the maintenance of normal ploidy; S. cerevisiae ortholog cofers Brefeldin A resistance; stationary phase enriched protein; Spider biofilm repressed;	CAALFM_C402270CA	XM_717540.1	1389	43.7027	2.39641	5.2649	6.8127e-06	417	17	0.452844	336	23	0.565875	514	16	0.445644	0.366091	0.0550587	837	108	3.7653	378	56	1.93665	835	87	3.05544	2.18934	0.752741	902	137	4.79482	899	100	3.55076	1011	138	4.84305	3.29716	0.598149	0.133451	7.49336
CAALFM_C205220CA	Ortholog(s) have structural constituent of nuclear pore activity;	CAALFM_C205220CA	XP_714911.2	A0A1D8PHC5	Uncharacterized protein	orf19.3552 CAALFM_C205220CA	Ortholog(s) have structural constituent of nuclear pore activity;	CAALFM_C205220CA	XM_709818.2	3099	19.9042	2.40133	5.2829	1.5795e-06	358	16	0.221362	382	13	0.158761	748	22	0.279768	0.164973	0.0494107	794	62	0.957406	690	22	0.34011	898	112	1.70023	0.749435	0.556053	1334	220	3.35399	1249	199	3.04969	1272	216	3.29332	2.42425	0.131499	0.103963	9.61883
CAALFM_C400660WA	Ortholog(s) have structural constituent of ribosome activity and mitochondrial small ribosomal subunit localization;	CAALFM_C400660WA	XP_712630.1	Q59SJ6	Mitochondrial 37S ribosomal protein MRPS17	orf19.4176 CAALFM_C400660WA	Ortholog(s) have structural constituent of ribosome activity and mitochondrial small ribosomal subunit localization;	CAALFM_C400660WA	XM_707537.1	741	18.4348	2.41545	5.33484	6.81048e-08	144	6	0.358974	223	7	0.379217	265	8	0.472335	0.302632	0.0493639	150	18	1.15115	157	4	0.25641	348	40	2.59244	1	0.962343	363	24	1.50742	404	39	2.4197	457	27	1.75439	1.42038	0.38527	0.25007	3.99889
CAALFM_C209040WA	Putative nuclear RNA-binding protein; Spider biofilm repressed;	CAALFM_C209040WA	XP_712585.2	A0A1D8PIF1	SAP domain-containing protein	orf19.200 CAALFM_C209040WA	Putative nuclear RNA-binding protein; Spider biofilm repressed;	CAALFM_C209040WA	XM_707492.2	582	19.4215	2.42494	5.37008	1.0328e-08	0	0	0	70	3	0.242268	264	10	0.709622	0.237973	0.29452	270	23	1.99485	167	6	0.534364	293	26	2.27835	1.20189	0.764117	304	23	1.91924	344	15	1.26804	377	48	4.14089	1.83204	1.22986	0.156874	6.37455
CAALFM_C201340WA	Ortholog(s) have cytoplasm localization;	CAALFM_C201340WA	XP_719441.2	A0A1D8PGD2	Uncharacterized protein	orf19.1991 CAALFM_C201340WA	Ortholog(s) have cytoplasm localization;	CAALFM_C201340WA	XM_714348.2	1734	66.0595	2.42663	5.37636	0.000369372	450	1543	32.0306	399	1421	27.7186	654	3262	65.7157	31.3662	16.9871	614	110	2.52999	504	28	0.722607	713	93	2.2624	1.37875	0.796464	1005	813	18.0352	938	413	8.7278	1069	269	6.7376	8.37514	4.92413	6.43153	0.155484
CAALFM_C108340CA	Sorting nexin; role in maintaining late-Golgi resident enzymes in their proper location by recycling molecules from the prevacuolar compartment; Spider biofilm induced;	CAALFM_C108340CA	XP_717650.2	Q5A748	Sorting nexin-3	SNX3 CAALFM_C108340CA Ca41C10.03 CaO19.12580 CaO19.5114	Sorting nexin; role in maintaining late-Golgi resident enzymes in their proper location by recycling molecules from the prevacuolar compartment; Spider biofilm induced;	CAALFM_C108340CA	XM_712557.2	474	60.7734	2.42748	5.37953	0.00445094	51	3	0.28903	46	1	0.092827	171	7	0.668776	0.262658	0.239077	159	9	0.964135	174	6	0.637131	253	16	1.70675	0.827004	0.447524	355	78	8.2173	417	72	7.55274	459	316	33.1287	12.2247	11.9031	0.0402489	24.8454
CAALFM_C400080CA	Protein of unknown function; Hap43-repressed; Spider biofilm induced;	CAALFM_C400080CA	XP_710344.2	A0A1D8PKX8	Beta-lactamase domain-containing protein	orf19.376 CAALFM_C400080CA	Protein of unknown function; Hap43-repressed; Spider biofilm induced;	CAALFM_C400080CA	XM_705252.2	1248	51.0309	2.43234	5.39768	2.62742e-05	244	8	0.233173	273	19	0.490385	220	7	0.204327	0.231971	0.12859	525	99	3.64824	245	18	0.676282	580	89	3.33093	1.91386	1.33251	937	357	13.4824	700	142	5.40785	957	391	14.8686	8.4397	4.17166	0.0448099	22.3165
CAALFM_C301190CA	Ortholog(s) have cytoplasm localization;	CAALFM_C301190CA	XP_710440.2	A0A1D8PJ57	DUF155 domain-containing protein	orf19.3158 CAALFM_C301190CA	Ortholog(s) have cytoplasm localization;	CAALFM_C301190CA	XM_705348.2	1425	38.3614	2.43702	5.41523	8.58205e-07	309	16	0.493333	232	23	0.605614	533	22	0.563509	0.415614	0.0463134	506	90	3.09754	289	85	2.90947	606	84	2.87579	2.2207	0.0975705	776	334	11.5116	729	109	3.70386	852	437	15.226	7.61035	4.80181	0.0845513	11.8271
GAT1	GATA-type transcription factor; regulator of nitrogen utilization; required for nitrogen catabolite repression and utilization of isoleucine, tyrosine and tryptophan N sources; required for virulence in a mouse systemic infection model;	GAT1	XP_716583.1	Q5A432	Transcriptional regulatory protein GAT1	GAT1 CAALFM_C405880WA CaO19.1275 CaO19.8862	GATA-type transcription factor; regulator of nitrogen utilization; required for nitrogen catabolite repression and utilization of isoleucine, tyrosine and tryptophan N sources; required for virulence in a mouse systemic infection model;	CAALFM_C405880WA	XM_711490.1	2067	27.8718	2.43777	5.41805	5.68044e-05	295	8	0.1403	484	16	0.289792	695	29	0.543299	0.243348	0.166341	518	61	1.47267	480	13	0.31253	807	50	1.2298	0.753749	0.499587	1133	194	4.69811	926	135	3.24528	1297	350	8.19787	4.03532	2.07865	0.101626	9.83996
PAM16	Putative maltase; regulated by Gcn4; repressed by amino acid starvation (3-AT); rat catheter biofilm induced;	PAM16	XP_715023.1	Q59ZW9	Mitochondrial import inner membrane translocase subunit TIM16 (Presequence translocated-associated motor subunit PAM16)	PAM16 TIM16 CAALFM_C114150CA CaO19.7222	Putative maltase; regulated by Gcn4; repressed by amino acid starvation (3-AT); rat catheter biofilm induced;	CAALFM_C114150CA	XM_709930.1	366	42.352	2.43801	5.41894	2.4299e-05	48	3	0.295082	32	2	0.117486	155	5	0.579235	0.247951	0.190174	209	8	1.09836	102	2	0.26776	268	9	1.2623	0.657104	0.435364	206	24	3.27869	259	36	4.56831	203	190	26.9126	8.68989	10.8499	0.0530547	18.8485
PRN1	Protein with similarity to pirins; induced by benomyl and in response to alpha pheromone in SpiderM medium; transcript induced by Mnl1 in weak acid stress; rat catheter and Spider biofilm induced;	PRN1	XP_718488.2	A0A1D8PDN9	Prn1p	PRN1 orf19.2467 CAALFM_C105840WA	Protein with similarity to pirins; induced by benomyl and in response to alpha pheromone in SpiderM medium; transcript induced by Mnl1 in weak acid stress; rat catheter and Spider biofilm induced;	CAALFM_C105840WA	XM_713395.2	1038	26.826	2.43889	5.42225	6.73521e-05	146	3	0.132948	223	9	0.360308	326	9	0.370906	0.21604	0.109762	194	5	0.237958	179	7	0.347784	350	15	0.736994	0.330684	0.214109	616	98	4.84971	651	123	6.07611	440	36	1.72447	3.16257	1.83206	0.12369	8.08473
RPS19A	Putative ribosomal protein S19; protein level decreases in stationary phase cultures; Spider biofilm repressed;	RPS19A	XP_019330873.1	A0A1D8PK61	Ribosomal 40S subunit protein S19A	RPS19A orf19.5996.1 CAALFM_C305200WA	Putative ribosomal protein S19; protein level decreases in stationary phase cultures; Spider biofilm repressed;	CAALFM_C305200WA	XM_019475328.1	438	16.3232	2.44476	5.44437	8.4725e-07	26	2	0.114155	125	6	0.490868	197	8	0.696347	0.325342	0.241081	164	11	1.23744	82	2	0.23516	214	12	1.34018	0.703196	0.498465	383	26	2.93379	297	31	3.59817	299	16	1.85388	2.09646	0.718808	0.232416	4.30263
SMI1B	Putative cell wall assembly regulatory protein; Rim101-repressed; possibly an essential gene, disruptants not obtained by UAU1 method;	SMI1B	XP_714678.1	A0A1D8PK79	Smi1bp	SMI1B orf19.6972 CAALFM_C305350CA	Putative cell wall assembly regulatory protein; Rim101-repressed; possibly an essential gene, disruptants not obtained by UAU1 method;	CAALFM_C305350CA	XM_709585.1	1653	17.639	2.46825	5.53371	1.76362e-09	187	6	0.148215	276	14	0.343013	226	11	0.208106	0.174834	0.0814675	598	40	1.20569	187	12	0.358137	514	56	1.69873	0.815638	0.553637	553	112	3.38959	689	95	2.90139	722	123	3.77677	2.51694	0.358164	0.104924	9.53071
CAALFM_C307420WA	Ortholog(s) have cytosol, eukaryotic 43S preinitiation complex, eukaryotic translation initiation factor 3 complex, nucleus localization;	CAALFM_C307420WA	XP_719845.1	Q5ADU3	Eukaryotic translation initiation factor 3 subunit H (eIF3h)	orf19.6748 CAALFM_C307420WA	Ortholog(s) have cytosol, eukaryotic 43S preinitiation complex, eukaryotic translation initiation factor 3 complex, nucleus localization;	CAALFM_C307420WA	XM_714752.1	987	39.7217	2.47024	5.54136	3.69573e-05	124	18	0.535968	217	29	0.994934	253	49	1.7771	0.827001	0.512386	375	62	2.61905	300	39	1.69605	484	29	1.30091	1.404	0.552323	504	51	2.35968	401	29	1.32725	545	52	2.34347	1.5076	0.482913	0.568073	1.76034
CAALFM_C306600CA	Ortholog(s) have role in mitochondrial genome maintenance, plasmid maintenance and cytosol, mitochondrion localization;	CAALFM_C306600CA	XP_716110.1	Q5A2W2	Protein DML1	DML1 CAALFM_C306600CA CaO19.7449	Ortholog(s) have role in mitochondrial genome maintenance, plasmid maintenance and cytosol, mitochondrion localization;	CAALFM_C306600CA	XM_711017.1	1722	36.0018	2.47837	5.57268	0.00215267	350	27	0.57259	145	5	0.120209	383	15	0.343786	0.259146	0.184688	409	13	0.335656	205	6	0.155052	559	29	0.791521	0.320557	0.267815	629	254	5.99884	745	284	6.68641	837	1377	33.248	11.4833	12.6864	0.0439087	22.7745
GTT11	Glutathione S-transferase, localized to ER; induced in exponentially growing cells, under oxidative stress; induced by nitric oxide; Spider biofilm induced;	GTT11	XP_019330853.1	A0A1D8PJR2	Gtt11p	GTT11 orf19.6947 CAALFM_C303720WA	Glutathione S-transferase, localized to ER; induced in exponentially growing cells, under oxidative stress; induced by nitric oxide; Spider biofilm induced;	CAALFM_C303720WA	XM_019475308.1	750	17.2909	2.48063	5.58141	2.23911e-07	0	0	0	50	2	0.128	131	3	0.165333	0.0733333	0.0707993	172	11	0.789333	267	10	0.681333	366	30	2.10133	0.893	0.645446	332	38	2.656	497	54	3.836	330	30	2.07067	2.14067	0.734198	0.0483463	20.6841
CAALFM_C603460WA	Nucleoporin component of central core of the nuclear pore complex; mRNA binds She3;	CAALFM_C603460WA	XP_718049.2	A0A1D8PQ58	FG-nucleoporin	orf19.5710 CAALFM_C603460WA	Nucleoporin component of central core of the nuclear pore complex; mRNA binds She3;	CAALFM_C603460WA	XM_712956.2	3486	42.8914	2.48076	5.58191	0.000125337	601	35	0.460126	579	34	0.432301	1197	48	0.564831	0.364314	0.057059	1308	366	5.03586	1122	211	2.88153	1863	414	5.62278	3.38504	1.17851	2165	1199	16.0267	2119	832	11.3448	2129	1970	27.144	13.6289	6.62595	0.0428255	23.3506
IST2	Ortholog(s) have lipid binding activity and role in endoplasmic reticulum membrane organization, protein localization to plasma membrane, regulation of phosphatidylinositol dephosphorylation;	IST2	XP_711734.2	A0A1D8PE41	Ist2p	IST2 orf19.2792 CAALFM_C107520CA	Ortholog(s) have lipid binding activity and role in endoplasmic reticulum membrane organization, protein localization to plasma membrane, regulation of phosphatidylinositol dephosphorylation;	CAALFM_C107520CA	XM_706642.2	2862	28.9708	2.48378	5.5936	5.40644e-06	325	11	0.1471	308	11	0.12928	718	28	0.363732	0.160028	0.10657	789	63	1.09189	558	43	0.742837	1192	123	2.12788	0.990653	0.588167	1575	189	3.27463	1354	241	4.14605	1610	314	5.30608	3.18169	0.83212	0.0767089	13.0363
CAALFM_C204830WA	Ortholog of C. dubliniensis CD36 : Cd36_19390, C. parapsilosis CDC317 : CPAR2_209600, Candida tenuis NRRL Y-1498 : CANTEDRAFT_134010 and Debaryomyces hansenii CBS767 : DEHA2C14960g;	CAALFM_C204830WA	XP_710286.2	A0A1D8PH95	DUF676 domain-containing protein	orf19.4128 CAALFM_C204830WA	Ortholog of C. dubliniensis CD36 : Cd36_19390, C. parapsilosis CDC317 : CPAR2_209600, Candida tenuis NRRL Y-1498 : CANTEDRAFT_134010 and Debaryomyces hansenii CBS767 : DEHA2C14960g;	CAALFM_C204830WA	XM_705194.2	1305	39.3251	2.48503	5.59845	0.000108527	313	9	0.318774	165	7	0.193103	290	9	0.255939	0.191954	0.0513048	385	25	0.97931	390	11	0.419923	221	18	0.706513	0.526437	0.228392	691	288	11.3441	483	98	3.84674	333	115	4.50805	4.92471	3.38917	0.070427	14.1991
CAALFM_C503480CA	Spermidine transporter; induced in strains from HIV patients with oral candidiasis; alkaline repressed; amphotericin B induced; colony morphology regulated by Ssn6; reduced oral epithelial cell damage by mutant; Spider biofilm induced;	CAALFM_C503480CA	XP_711409.1	A0A1D8PNR5	Uncharacterized protein	orf19.6656 CAALFM_C503480CA	Spermidine transporter; induced in strains from HIV patients with oral candidiasis; alkaline repressed; amphotericin B induced; colony morphology regulated by Ssn6; reduced oral epithelial cell damage by mutant; Spider biofilm induced;	CAALFM_C503480CA	XM_706317.1	1566	54.0456	2.48884	5.61325	2.43788e-06	183	15	0.326309	425	36	0.742656	448	29	0.664751	0.433429	0.180726	766	58	1.73946	355	39	1.18902	823	107	3.29693	1.55635	0.892688	1186	266	8.14687	1060	223	6.77331	1108	258	7.91507	5.70881	0.600373	0.119317	8.38103
CAALFM_C502070CA	Ortholog(s) have ATPase activator activity, RNA binding activity;	CAALFM_C502070CA	XP_714579.2	Q59YL9	Pre-rRNA-processing protein ESF2 (18S rRNA factor 2)	ESF2 CAALFM_C502070CA CaO19.10670 CaO19.3161	Ortholog(s) have ATPase activator activity, RNA binding activity;	CAALFM_C502070CA	XM_709486.2	963	24.3648	2.4925	5.62752	5.16996e-06	117	4	0.142264	83	2	0.0955348	323	11	0.448598	0.171599	0.156588	358	125	6.75597	245	15	0.772586	478	126	6.79958	3.58204	2.83093	636	1356	73.2098	633	458	25.0852	752	688	35.3666	33.4154	20.693	0.00927628	107.802
CAALFM_C110970WA	Putative nucleolar protein with a predicted role in pre-rRNA processing; Hap43-induced gene; repressed in core stress response;	CAALFM_C110970WA	XP_713924.2	A0A1D8PEZ5	NUC153 domain-containing protein	orf19.2319 CAALFM_C110970WA	Putative nucleolar protein with a predicted role in pre-rRNA processing; Hap43-induced gene; repressed in core stress response;	CAALFM_C110970WA	XM_708831.2	2019	57.933	2.49863	5.65149	0.00120644	216	13	0.211491	413	13	0.255572	862	34	0.671124	0.284547	0.207067	846	270	6.71471	860	235	5.67707	1138	716	17.6607	7.51313	5.42115	1353	2132	52.8836	1368	1766	43.3383	1411	1489	36.5146	33.1841	6.71333	0.0139836	71.5124
AYR2	Putative NADPH-dependent 1-acyl dihydroxyacetone phosphate reductase; shows colony morphology-related gene regulation by Ssn6p;	AYR2	XP_719175.2	A0A1D8PQ42	Ayr2p	AYR2 orf19.5615 CAALFM_C603270CA	Putative NADPH-dependent 1-acyl dihydroxyacetone phosphate reductase; shows colony morphology-related gene regulation by Ssn6p;	CAALFM_C603270CA	XM_714082.2	894	43.3697	2.50877	5.69135	3.60368e-06	47	2	0.0794183	134	9	0.373602	392	17	0.729306	0.295582	0.265712	250	61	3.48546	170	35	1.98993	295	36	2.03244	1.87696	0.695196	526	42	2.35235	270	24	1.33333	382	59	3.33221	1.75447	0.816092	0.162791	6.14286
ABP2	Putative alpha-actinin-like protein; induced by alpha pheromone in SpiderM medium;	ABP2	XP_714888.2	A0A1D8PHA7	Abp2p	ABP2 orf19.3529 CAALFM_C204970WA	Putative alpha-actinin-like protein; induced by alpha pheromone in SpiderM medium;	CAALFM_C204970WA	XM_709795.2	1833	43.5953	2.51826	5.72889	1.30787e-06	228	8	0.168576	344	23	0.506274	331	12	0.248773	0.230906	0.144059	238	35	0.963993	279	25	0.679214	567	87	2.34861	0.997954	0.729165	742	218	5.92089	472	196	5.32351	857	221	5.98691	4.30783	0.298387	0.0870392	11.4891
CAALFM_CR03330WA	Putative protein of unknown function; Hap43p-repressed gene; S. cerevisiae ortholog YKR023W localizes to mitochondria;	CAALFM_CR03330WA	XP_713224.2	A0A1D8PSF1	zf-C2HC5 domain-containing protein	CAALFM_CR03330WA orf19.2391	Putative protein of unknown function; Hap43p-repressed gene; S. cerevisiae ortholog YKR023W localizes to mitochondria;	CAALFM_CR03330WA	XM_708131.2	1074	81.6478	2.5474	5.84579	0.000921633	116	6	0.166667	93	3	0.103352	187	11	0.378026	0.162011	0.117439	611	29	1.34264	504	28	1.30261	622	39	1.75419	1.09986	0.204097	742	277	12.2197	674	130	5.71788	598	495	21.9097	9.96182	6.65285	0.0292923	34.1386
CAALFM_C113320CA	Protein of unknown function; Spider biofilm repressed;	CAALFM_C113320CA	XP_722169.1	A0A1D8PFM7	Uncharacterized protein	orf19.4959 CAALFM_C113320CA	Protein of unknown function; Spider biofilm repressed;	CAALFM_C113320CA	XM_717076.1	1722	28.9729	2.54969	5.85507	1.0947e-08	493	14	0.340883	384	17	0.423345	494	15	0.361208	0.281359	0.0350779	797	216	6.12369	707	134	3.83449	982	541	14.7944	6.18815	4.72043	1133	1211	34.8792	1291	679	19.6998	1255	1337	38.7863	23.3413	8.23257	0.0190561	52.4765
CAALFM_C207030CA	Ortholog(s) have structural constituent of ribosome activity and mitochondrial large ribosomal subunit localization;	CAALFM_C207030CA	XP_714849.2	A0A1D8PHU0	Mitochondrial 54S ribosomal protein MRPL50	orf19.2259 CAALFM_C207030CA	Ortholog(s) have structural constituent of ribosome activity and mitochondrial large ribosomal subunit localization;	CAALFM_C207030CA	XM_709756.2	816	82.3676	2.552	5.86446	3.5909e-06	218	71	3.2598	256	45	1.86029	270	101	5.20466	2.58119	1.37137	525	87	5.1201	267	15	0.889706	415	118	6.9326	3.2356	2.53197	484	262	15.4228	461	192	11.2966	436	101	5.9424	8.16544	3.88116	0.452799	2.20849
CAALFM_C400330CA	Ortholog(s) have proton-transporting ATP synthase activity, rotational mechanism, structural molecule activity and role in ATP synthesis coupled proton transport, cristae formation, protein complex oligomerization;	CAALFM_C400330CA	XP_019330901.1	A0A1D8PL02	ATP synthase subunit e, mitochondrial	orf19.5660.1 CAALFM_C400330CA	Ortholog(s) have proton-transporting ATP synthase activity, rotational mechanism, structural molecule activity and role in ATP synthesis coupled proton transport, cristae formation, protein complex oligomerization;	CAALFM_C400330CA	XM_019475356.1	282	38.7613	2.56152	5.90328	4.53662e-07	85	2	0.276596	0	0	0	20	1	0.070922	0.0868794	0.117302	51	1	0.141844	109	5	0.812057	177	23	3.9539	1.22695	1.66173	131	15	2.52482	241	25	4.19149	198	18	3.02128	2.4344	0.698701	0.0474576	21.0714
GPD1	Glycerol-3-phosphate dehydrogenase; glycerol biosynthesis; regulated by Efg1; regulated by Tsa1, Tsa1B under H2O2 stress conditions; Sflow model and Spider biofilm induced;	GPD1	XP_714402.1	Q59XU9	Glycerol-3-phosphate dehydrogenase [NAD(+)] (EC 1.1.1.8)	GPD1 orf19.1756 CAALFM_C210240WA	Glycerol-3-phosphate dehydrogenase; glycerol biosynthesis; regulated by Efg1; regulated by Tsa1, Tsa1B under H2O2 stress conditions; Sflow model and Spider biofilm induced;	CAALFM_C210240WA	XM_709309.2	1212	22.7445	2.56365	5.91203	2.62658e-06	247	10	0.309406	98	4	0.0957096	363	14	0.466997	0.218028	0.152153	234	12	0.483498	218	9	0.343234	276	14	0.536304	0.340759	0.0814713	546	86	3.35644	578	101	3.84406	646	91	3.44884	2.66233	0.211479	0.145202	6.88694
MKK2	Ortholog of S. cerevisiae Mkk2; MAP kinase kinase involved in signal transduction; macrophage-downregulated; mutants are viable and hypersensitive to caspofungin;	MKK2	XP_712818.1	A0A1D8PHG7	Mitogen-activated protein kinase kinase	MKK2 orf19.6889 CAALFM_C205780CA	Ortholog of S. cerevisiae Mkk2; MAP kinase kinase involved in signal transduction; macrophage-downregulated; mutants are viable and hypersensitive to caspofungin;	CAALFM_C205780CA	XM_707725.1	1341	45.4804	2.56572	5.9205	1.46538e-05	179	12	0.389262	175	7	0.183445	335	9	0.293065	0.216443	0.0840838	608	175	5.80462	290	70	2.47502	620	142	4.50261	3.19556	1.37002	690	366	11.3691	792	160	5.10664	882	234	7.80761	6.07084	2.56468	0.0467156	21.4061
RIB3	3,4-Dihydroxy-2-butanone 4-phosphate synthase; homodimeric enzyme of riboflavin biosynthesis; converts ribulose 5-phosphate to L-3,4-dihydroxy-2-butanone 4-phosphate; transcription regulated on yeast-hyphal switch, macrophage interaction;	RIB3	XP_716297.2	Q5A3V6	3,4-dihydroxy-2-butanone 4-phosphate synthase (DHBP synthase) (EC 4.1.99.12)	RIB3 CAALFM_C112360CA CaO19.12693 CaO19.5228	3,4-Dihydroxy-2-butanone 4-phosphate synthase; homodimeric enzyme of riboflavin biosynthesis; converts ribulose 5-phosphate to L-3,4-dihydroxy-2-butanone 4-phosphate; transcription regulated on yeast-hyphal switch, macrophage interaction;	NC_032089	RIB3		44.7319	2.57113	5.94275	2.46919e-07																																		#DIV/0!	#DIV/0!
CAALFM_C205170WA	Ortholog(s) have mitochondrial inner membrane localization;	CAALFM_C205170WA	XP_714907.1	Q59ZH1	4HBT domain-containing protein	orf19.3548 CAALFM_C205170WA	Ortholog(s) have mitochondrial inner membrane localization;	CAALFM_C205170WA	XM_709814.2	672	36.6034	2.57241	5.94803	6.76887e-06	160	13	0.799107	144	7	0.43006	166	12	0.702381	0.482887	0.156244	293	11	0.824405	211	9	0.633929	412	16	1.14732	0.651414	0.211904	463	64	4.43452	536	134	9.34524	436	76	5.4375	4.80432	2.11848	0.17702	5.64908
CAALFM_C207640WA	BAR domain-containing protein, forms heterodimer with Rvs162p that binds liposomes in vitro; flow model biofilm induced;	CAALFM_C207640WA	XP_713118.1	Q59U90	SH3 domain-containing protein	orf19.1861 CAALFM_C207640WA	BAR domain-containing protein, forms heterodimer with Rvs162p that binds liposomes in vitro; flow model biofilm induced;	CAALFM_C207640WA	XM_708025.1	1875	58.2006	2.58309	5.99221	2.80301e-05	521	60	1.24747	235	39	0.6784	547	52	1.1088	0.758667	0.242283	715	187	4.77227	260	66	1.7024	766	463	11.8283	4.57573	4.23929	790	1149	29.2773	811	530	13.4907	746	1869	47.6704	22.6096	13.9673	0.0558144	17.9165
CAALFM_C602800WA	Ortholog(s) have methionine-R-sulfoxide reductase activity, role in cellular response to oxidative stress and cytoplasm, nucleus localization;	CAALFM_C602800WA	XP_719116.2	A0A1D8PPZ9	L-methionine (R)-S-oxide reductase	orf19.5553 CAALFM_C602800WA	Ortholog(s) have methionine-R-sulfoxide reductase activity, role in cellular response to oxidative stress and cytoplasm, nucleus localization;	CAALFM_C602800WA	XM_714023.2	528	208.603	2.58912	6.01733	0.00286762	48	2	0.143939	97	3	0.219697	203	21	1.67614	0.509943	0.705107	177	77	6.99432	219	44	4.05303	177	74	6.91288	4.49006	1.36775	207	77	7.13636	284	241	22.5208	360	79	7.27462	9.23295	7.21994	0.0743194	13.4554
ROT2	Alpha-glucosidase II, catalytic subunit, required for N-linked protein glycosylation and normal cell wall synthesis; alkaline downregulated;	ROT2	XP_716812.1	Q5A4X3	Glucan 1\3-alpha-glucosidase ROT2	ROT2 orf19.974 CAALFM_C500220WA	Alpha-glucosidase II, catalytic subunit, required for N-linked protein glycosylation and normal cell wall synthesis; alkaline downregulated;	CAALFM_C500220WA	XM_711719.1	2616	61.8258	2.59004	6.02114	0.000166021	571	72	1.10971	472	102	1.37003	743	26	0.388761	0.717125	0.415053	695	128	2.42317	448	51	0.966743	911	339	6.44916	2.45977	2.31868	1370	428	8.11735	1339	243	4.59442	1508	532	10.057	5.69218	2.26108	0.17594	5.68377
POP2	Component of the Ccr4-Pop2 mRNA deadenylase; heterozygous null mutant exhibits resistance to parnafungin and cordycepin in the C. albicans fitness test;	POP2	XP_718072.1	Q5A8L5	CCR4-NOT core DEDD family RNase subunit	POP2 orf19.5734 CAALFM_C603650CA	Component of the Ccr4-Pop2 mRNA deadenylase; heterozygous null mutant exhibits resistance to parnafungin and cordycepin in the C. albicans fitness test;	CAALFM_C603650CA	XM_712979.2	1479	272.223	2.59067	6.02379	0.0150192	347	88	2.05544	368	17	0.419202	395	15	0.446924	0.730392	0.764881	372	289	9.56592	449	223	7.42664	620	761	25.3239	10.5791	7.98053	816	754	25.2691	887	1592	53.1366	1071	1612	55.2752	33.4202	13.6688	0.0332002	30.1203
RUB1	Ubiquitin-related protein with similarity to mammalian NEDD8; reversible conjugation (neddylation) of the cullin subunit (Cdc53p) modulates the ubiquitin ligase activity of the SCF complexes;	RUB1	XP_019330848.1	A0A1D8PJP6	NEDD8 family protein	RUB1 orf19.330.1 CAALFM_C303320WA	Ubiquitin-related protein with similarity to mammalian NEDD8; reversible conjugation (neddylation) of the cullin subunit (Cdc53p) modulates the ubiquitin ligase activity of the SCF complexes;	CAALFM_C303320WA	XM_019475303.1	234	30.9271	2.59619	6.04689	0.00316048	50	1	0.200855	0	0	0	92	2	0.401709	0.150641	0.163997	101	2	0.42735	0	0	0	25	1	0.111111	0.134615	0.181041	168	44	9.16667	129	8	1.66239	145	9	1.85897	3.17201	3.49214	0.0911147	10.9752
CAALFM_C108930CA	Has domain(s) with predicted NADH dehydrogenase (ubiquinone) activity, role in electron transport chain and mitochondrial respiratory chain complex I localization;	CAALFM_C108930CA	XP_019330682.1	A0A1D8PEJ9	Uncharacterized protein	orf19.4751.1 CAALFM_C108930CA	Has domain(s) with predicted NADH dehydrogenase (ubiquinone) activity, role in electron transport chain and mitochondrial respiratory chain complex I localization;	CAALFM_C108930CA	XM_019475137.1	225	10.2804	2.60425	6.08074	0.0166725	0	0	0	0	0	0	0	0	0	0	0	49	1	0.231111	51	1	0.231111	106	16	3.98222	1.11111	1.76829	85	3	0.657778	67	2	0.266667	153	3	0.675556	0.4	0.188701	0	#DIV/0!
GWT1	Inositol acyltransferase with role in early steps of GPI anchor biosynthetic process; antifungal drug target;	GWT1	XP_712813.2	Q873N2	GPI-anchored wall transfer protein 1 (EC 2.3.-.-)	GWT1 CAALFM_C205730CA CaO19.14173 CaO19.6884	Inositol acyltransferase with role in early steps of GPI anchor biosynthetic process; antifungal drug target;	CAALFM_C205730CA	XM_707720.2	1458	32.2548	2.60469	6.08259	2.03732e-05	140	4	0.122771	85	3	0.0706447	429	19	0.534979	0.182099	0.207696	445	16	0.539095	242	12	0.39369	472	27	0.899177	0.45799	0.212477	880	130	4.32922	488	91	3.02949	431	251	8.20027	3.88975	2.19624	0.0837672	11.9379
HSL1	Probable protein kinase involved in determination of morphology during the cell cycle of both yeast-form and hyphal cells via regulation of Swe1p and Cdc28p; required for full virulence and kidney colonization in mouse systemic infection;	HSL1	XP_720615.2	Q5AG71	Serine/threonine-protein kinase HSL1 (EC 2.7.11.1)	HSL1 CAALFM_C502840CA CaO19.11784 CaO19.4308	Probable protein kinase involved in determination of morphology during the cell cycle of both yeast-form and hyphal cells via regulation of Swe1p and Cdc28p; required for full virulence and kidney colonization in mouse systemic infection;	CAALFM_C502840CA	XM_715522.2	4389	53.3711	2.61547	6.12822	0.00241277	738	79	0.776715	1281	67	0.574618	1259	64	0.562998	0.478583	0.0981226	1380	124	1.42607	998	106	1.20324	1913	157	1.80884	1.10954	0.250095	2413	1156	13.4826	2171	592	6.82137	2730	1287	14.5386	8.71064	3.41634	0.0974693	10.2596
[truncated: 247 more rows]

## Sheet: albicans
Name	Function	Name	ref-seq	Uniprot Entry	Protein names	Gene names	Function	locus_tag	RefSeq	Reference length	Max group mean	Log₂ fold change	Fold change	FDR p-value	Consensus length	Total read count	Coverage	Consensus length	Total read count	Coverage	Consensus length	Total read count	Coverage	AVERAGE albicans	ST DEV	Consensus length	Total read count	Coverage	Consensus length	Total read count	Coverage	Consensus length	Total read count	Coverage	AVERAGE auris MMC1	ST DEV	Consensus length	Total read count	Coverage	Consensus length	Total read count	Coverage	Consensus length	Total read count	Coverage	AVERAGE auris MMC2	ST DEV	coverage ratio albicas/auris	coverage ratio auris/albicans
[truncated: 251 more rows]

[truncated: 1 more sheets: auris]
